# Supplementary material for: Subtleties in Clathrin heavy chain binding boxes provide selectivity among adaptor proteins of budding yeast
Source: Nat Commun. 2024 Nov 7;15:9655. doi: 10.1038/s41467-024-54037-z (PMC11543927; doi:10.1038/s41467-024-54037-z)
Supplement: Supplementary file 4 — Source data [file 41467_2024_54037_MOESM4_ESM.xlsx]

## Sheet: Figure 4
Temperature (Celsius)	Signal_FirstDerivative	Concentration (M)	System
30.1439	-1.01977	0.0075	Ent1
30.3597	-1.21136	0.0075	Ent1
30.5755	-1.36939	0.0075	Ent1
30.7914	-1.56475	0.0075	Ent1
31.0072	-1.72917	0.0075	Ent1
31.223	-1.89007	0.0075	Ent1
31.4388	-2.06052	0.0075	Ent1
31.6547	-2.24449	0.0075	Ent1
31.8705	-2.39296	0.0075	Ent1
32.0863	-2.53817	0.0075	Ent1
32.3022	-2.66321	0.0075	Ent1
32.518	-2.76822	0.0075	Ent1
32.7338	-2.88204	0.0075	Ent1
32.9496	-2.97785	0.0075	Ent1
33.1655	-3.0302	0.0075	Ent1
33.3813	-3.1153	0.0075	Ent1
33.5971	-3.15386	0.0075	Ent1
33.8129	-3.1897	0.0075	Ent1
34.0288	-3.19264	0.0075	Ent1
34.2446	-3.20868	0.0075	Ent1
34.4604	-3.21615	0.0075	Ent1
34.6763	-3.17717	0.0075	Ent1
34.8921	-3.12344	0.0075	Ent1
35.1079	-3.07035	0.0075	Ent1
35.3237	-3.03867	0.0075	Ent1
35.5396	-3.03949	0.0075	Ent1
35.7554	-3.02318	0.0075	Ent1
35.9712	-3.00187	0.0075	Ent1
36.1871	-2.96466	0.0075	Ent1
36.4029	-2.93791	0.0075	Ent1
36.6187	-2.95819	0.0075	Ent1
36.8345	-2.94022	0.0075	Ent1
37.0504	-2.96052	0.0075	Ent1
37.2662	-2.97653	0.0075	Ent1
37.482	-2.94966	0.0075	Ent1
37.6978	-2.937	0.0075	Ent1
37.9137	-2.91878	0.0075	Ent1
38.1295	-2.91232	0.0075	Ent1
38.3453	-2.91915	0.0075	Ent1
38.5612	-2.92507	0.0075	Ent1
38.777	-2.93929	0.0075	Ent1
38.9928	-2.9515	0.0075	Ent1
39.2086	-2.97229	0.0075	Ent1
39.4245	-2.98853	0.0075	Ent1
39.6403	-2.99342	0.0075	Ent1
39.8561	-3.00623	0.0075	Ent1
40.0719	-3.008	0.0075	Ent1
40.2878	-3.00443	0.0075	Ent1
40.5036	-3.02724	0.0075	Ent1
40.7194	-2.99985	0.0075	Ent1
40.9353	-3.03155	0.0075	Ent1
41.1511	-3.05774	0.0075	Ent1
41.3669	-3.06464	0.0075	Ent1
41.5827	-3.05058	0.0075	Ent1
41.7986	-3.08091	0.0075	Ent1
42.0144	-3.05822	0.0075	Ent1
42.2302	-3.07808	0.0075	Ent1
42.446	-3.10588	0.0075	Ent1
42.6619	-3.11402	0.0075	Ent1
42.8777	-3.12242	0.0075	Ent1
43.0935	-3.12773	0.0075	Ent1
43.3094	-3.08569	0.0075	Ent1
43.5252	-3.11018	0.0075	Ent1
43.741	-3.10493	0.0075	Ent1
43.9568	-3.11232	0.0075	Ent1
44.1727	-3.10114	0.0075	Ent1
44.3885	-3.13253	0.0075	Ent1
44.6043	-3.15247	0.0075	Ent1
44.8201	-3.17333	0.0075	Ent1
45.036	-3.17414	0.0075	Ent1
45.2518	-3.17972	0.0075	Ent1
45.4676	-3.18638	0.0075	Ent1
45.6835	-3.20164	0.0075	Ent1
45.8993	-3.23658	0.0075	Ent1
46.1151	-3.24005	0.0075	Ent1
46.3309	-3.25934	0.0075	Ent1
46.5468	-3.27271	0.0075	Ent1
46.7626	-3.25814	0.0075	Ent1
46.9784	-3.24471	0.0075	Ent1
47.1942	-3.26362	0.0075	Ent1
47.4101	-3.33066	0.0075	Ent1
47.6259	-3.36069	0.0075	Ent1
47.8417	-3.41151	0.0075	Ent1
48.0576	-3.39796	0.0075	Ent1
48.2734	-3.42004	0.0075	Ent1
48.4892	-3.46179	0.0075	Ent1
48.705	-3.48646	0.0075	Ent1
48.9209	-3.52611	0.0075	Ent1
49.1367	-3.53833	0.0075	Ent1
49.3525	-3.56879	0.0075	Ent1
49.5683	-3.61528	0.0075	Ent1
49.7842	-3.63948	0.0075	Ent1
50	-3.68832	0.0075	Ent1
50.2158	-3.73241	0.0075	Ent1
50.4317	-3.77041	0.0075	Ent1
50.6475	-3.8098	0.0075	Ent1
50.8633	-3.83627	0.0075	Ent1
51.0791	-3.87426	0.0075	Ent1
51.295	-3.93863	0.0075	Ent1
51.5108	-4.00461	0.0075	Ent1
51.7266	-4.05679	0.0075	Ent1
51.9424	-4.11667	0.0075	Ent1
52.1583	-4.1486	0.0075	Ent1
52.3741	-4.20646	0.0075	Ent1
52.5899	-4.27869	0.0075	Ent1
52.8058	-4.36284	0.0075	Ent1
53.0216	-4.45489	0.0075	Ent1
53.2374	-4.54582	0.0075	Ent1
53.4532	-4.62545	0.0075	Ent1
53.6691	-4.70903	0.0075	Ent1
53.8849	-4.78231	0.0075	Ent1
54.1007	-4.86828	0.0075	Ent1
54.3165	-4.95853	0.0075	Ent1
54.5324	-5.08084	0.0075	Ent1
54.7482	-5.16188	0.0075	Ent1
54.964	-5.27888	0.0075	Ent1
55.1799	-5.38876	0.0075	Ent1
55.3957	-5.53333	0.0075	Ent1
55.6115	-5.65234	0.0075	Ent1
55.8273	-5.77841	0.0075	Ent1
56.0432	-5.94932	0.0075	Ent1
56.259	-6.10344	0.0075	Ent1
56.4748	-6.27481	0.0075	Ent1
56.6906	-6.46134	0.0075	Ent1
56.9065	-6.6218	0.0075	Ent1
57.1223	-6.76865	0.0075	Ent1
57.3381	-6.94083	0.0075	Ent1
57.554	-7.13755	0.0075	Ent1
57.7698	-7.31933	0.0075	Ent1
57.9856	-7.54548	0.0075	Ent1
58.2014	-7.73184	0.0075	Ent1
58.4173	-7.92719	0.0075	Ent1
58.6331	-8.1441	0.0075	Ent1
58.8489	-8.33966	0.0075	Ent1
59.0647	-8.51311	0.0075	Ent1
59.2806	-8.68572	0.0075	Ent1
59.4964	-8.86056	0.0075	Ent1
59.7122	-9.00355	0.0075	Ent1
59.9281	-9.16664	0.0075	Ent1
60.1439	-9.29072	0.0075	Ent1
60.3597	-9.39483	0.0075	Ent1
60.5755	-9.44974	0.0075	Ent1
60.7914	-9.49788	0.0075	Ent1
61.0072	-9.52587	0.0075	Ent1
61.223	-9.51719	0.0075	Ent1
61.4388	-9.4643	0.0075	Ent1
61.6547	-9.37448	0.0075	Ent1
61.8705	-9.25495	0.0075	Ent1
62.0863	-9.10039	0.0075	Ent1
62.3022	-8.91172	0.0075	Ent1
62.518	-8.70081	0.0075	Ent1
62.7338	-8.46606	0.0075	Ent1
62.9496	-8.19013	0.0075	Ent1
63.1655	-7.9087	0.0075	Ent1
63.3813	-7.61901	0.0075	Ent1
63.5971	-7.33482	0.0075	Ent1
63.8129	-7.02643	0.0075	Ent1
64.0288	-6.6923	0.0075	Ent1
64.2446	-6.35208	0.0075	Ent1
64.4604	-6.00555	0.0075	Ent1
64.6763	-5.68077	0.0075	Ent1
64.8921	-5.35333	0.0075	Ent1
65.1079	-5.05406	0.0075	Ent1
65.3237	-4.72962	0.0075	Ent1
65.5396	-4.43225	0.0075	Ent1
65.7554	-4.1146	0.0075	Ent1
65.9712	-3.82734	0.0075	Ent1
66.1871	-3.58215	0.0075	Ent1
66.4029	-3.34583	0.0075	Ent1
66.6187	-3.14626	0.0075	Ent1
66.8345	-2.96658	0.0075	Ent1
67.0504	-2.79025	0.0075	Ent1
67.2662	-2.63394	0.0075	Ent1
67.482	-2.51764	0.0075	Ent1
67.6978	-2.41435	0.0075	Ent1
67.9137	-2.3301	0.0075	Ent1
68.1295	-2.28709	0.0075	Ent1
68.3453	-2.26023	0.0075	Ent1
68.5612	-2.24544	0.0075	Ent1
68.777	-2.22377	0.0075	Ent1
68.9928	-2.23019	0.0075	Ent1
69.2086	-2.19907	0.0075	Ent1
69.4245	-2.19412	0.0075	Ent1
69.6403	-2.21426	0.0075	Ent1
69.8561	-2.23262	0.0075	Ent1
70.0719	-2.22497	0.0075	Ent1
70.2878	-2.25417	0.0075	Ent1
70.5036	-2.281	0.0075	Ent1
70.7194	-2.29667	0.0075	Ent1
70.9353	-2.32415	0.0075	Ent1
71.1511	-2.35404	0.0075	Ent1
71.3669	-2.37823	0.0075	Ent1
71.5827	-2.39541	0.0075	Ent1
71.7986	-2.41084	0.0075	Ent1
72.0144	-2.41549	0.0075	Ent1
72.2302	-2.42784	0.0075	Ent1
72.446	-2.44538	0.0075	Ent1
72.6619	-2.46375	0.0075	Ent1
72.8777	-2.49231	0.0075	Ent1
73.0935	-2.49666	0.0075	Ent1
73.3094	-2.50096	0.0075	Ent1
73.5252	-2.50211	0.0075	Ent1
73.741	-2.50732	0.0075	Ent1
73.9568	-2.51537	0.0075	Ent1
74.1727	-2.51226	0.0075	Ent1
74.3885	-2.51258	0.0075	Ent1
74.6043	-2.51065	0.0075	Ent1
74.8201	-2.51138	0.0075	Ent1
75.036	-2.49566	0.0075	Ent1
75.2518	-2.51809	0.0075	Ent1
75.4676	-2.53351	0.0075	Ent1
75.6835	-2.55662	0.0075	Ent1
75.8993	-2.56429	0.0075	Ent1
76.1151	-2.57754	0.0075	Ent1
76.3309	-2.59319	0.0075	Ent1
76.5468	-2.58698	0.0075	Ent1
76.7626	-2.57734	0.0075	Ent1
76.9784	-2.56353	0.0075	Ent1
77.1942	-2.52928	0.0075	Ent1
77.4101	-2.47234	0.0075	Ent1
77.6259	-2.41243	0.0075	Ent1
77.8417	-2.33282	0.0075	Ent1
78.0576	-2.2316	0.0075	Ent1
78.2734	-2.13722	0.0075	Ent1
78.4892	-2.04094	0.0075	Ent1
78.705	-1.94583	0.0075	Ent1
78.9209	-1.82364	0.0075	Ent1
79.1367	-1.70919	0.0075	Ent1
79.3525	-1.5684	0.0075	Ent1
79.5683	-1.42583	0.0075	Ent1
79.7842	-1.29413	0.0075	Ent1
80	-1.18068	0.0075	Ent1
30.1439	-1.33424	0.0075	Ent1
30.3597	-1.52509	0.0075	Ent1
30.5755	-1.70853	0.0075	Ent1
30.7914	-1.88958	0.0075	Ent1
31.0072	-2.05042	0.0075	Ent1
31.223	-2.20213	0.0075	Ent1
31.4388	-2.34929	0.0075	Ent1
31.6547	-2.50235	0.0075	Ent1
31.8705	-2.61904	0.0075	Ent1
32.0863	-2.74862	0.0075	Ent1
32.3022	-2.83175	0.0075	Ent1
32.518	-2.95012	0.0075	Ent1
32.7338	-3.02443	0.0075	Ent1
32.9496	-3.04553	0.0075	Ent1
33.1655	-3.08281	0.0075	Ent1
33.3813	-3.09837	0.0075	Ent1
33.5971	-3.09379	0.0075	Ent1
33.8129	-3.09807	0.0075	Ent1
34.0288	-3.08402	0.0075	Ent1
34.2446	-3.03302	0.0075	Ent1
34.4604	-3.01549	0.0075	Ent1
34.6763	-2.98517	0.0075	Ent1
34.8921	-2.95561	0.0075	Ent1
35.1079	-2.92267	0.0075	Ent1
35.3237	-2.92513	0.0075	Ent1
35.5396	-2.95517	0.0075	Ent1
35.7554	-2.96314	0.0075	Ent1
35.9712	-2.96728	0.0075	Ent1
36.1871	-2.96946	0.0075	Ent1
36.4029	-2.96267	0.0075	Ent1
36.6187	-2.92631	0.0075	Ent1
36.8345	-2.92788	0.0075	Ent1
37.0504	-2.93766	0.0075	Ent1
37.2662	-2.98055	0.0075	Ent1
37.482	-3.00685	0.0075	Ent1
37.6978	-2.96661	0.0075	Ent1
37.9137	-2.98482	0.0075	Ent1
38.1295	-2.98753	0.0075	Ent1
38.3453	-2.98496	0.0075	Ent1
38.5612	-2.99111	0.0075	Ent1
38.777	-3.02482	0.0075	Ent1
38.9928	-3.00189	0.0075	Ent1
39.2086	-2.99232	0.0075	Ent1
39.4245	-3.00001	0.0075	Ent1
39.6403	-2.99199	0.0075	Ent1
39.8561	-2.93948	0.0075	Ent1
40.0719	-2.95167	0.0075	Ent1
40.2878	-2.96711	0.0075	Ent1
40.5036	-2.9703	0.0075	Ent1
40.7194	-2.99698	0.0075	Ent1
40.9353	-3.01562	0.0075	Ent1
41.1511	-2.995	0.0075	Ent1
41.3669	-2.96074	0.0075	Ent1
41.5827	-2.9588	0.0075	Ent1
41.7986	-2.97662	0.0075	Ent1
42.0144	-2.98515	0.0075	Ent1
42.2302	-3.02232	0.0075	Ent1
42.446	-3.0011	0.0075	Ent1
42.6619	-3.053	0.0075	Ent1
42.8777	-3.08608	0.0075	Ent1
43.0935	-3.05964	0.0075	Ent1
43.3094	-3.08103	0.0075	Ent1
43.5252	-3.1035	0.0075	Ent1
43.741	-3.11613	0.0075	Ent1
43.9568	-3.13282	0.0075	Ent1
44.1727	-3.15428	0.0075	Ent1
44.3885	-3.15206	0.0075	Ent1
44.6043	-3.16368	0.0075	Ent1
44.8201	-3.17003	0.0075	Ent1
45.036	-3.16682	0.0075	Ent1
45.2518	-3.15259	0.0075	Ent1
45.4676	-3.15918	0.0075	Ent1
45.6835	-3.18309	0.0075	Ent1
45.8993	-3.21569	0.0075	Ent1
46.1151	-3.25612	0.0075	Ent1
46.3309	-3.28563	0.0075	Ent1
46.5468	-3.28882	0.0075	Ent1
46.7626	-3.28662	0.0075	Ent1
46.9784	-3.32909	0.0075	Ent1
47.1942	-3.33484	0.0075	Ent1
47.4101	-3.37324	0.0075	Ent1
47.6259	-3.42431	0.0075	Ent1
47.8417	-3.44269	0.0075	Ent1
48.0576	-3.49943	0.0075	Ent1
48.2734	-3.52271	0.0075	Ent1
48.4892	-3.52487	0.0075	Ent1
48.705	-3.54796	0.0075	Ent1
48.9209	-3.61675	0.0075	Ent1
49.1367	-3.62163	0.0075	Ent1
49.3525	-3.64226	0.0075	Ent1
49.5683	-3.68794	0.0075	Ent1
49.7842	-3.72292	0.0075	Ent1
50	-3.73133	0.0075	Ent1
50.2158	-3.79321	0.0075	Ent1
50.4317	-3.86791	0.0075	Ent1
50.6475	-3.90525	0.0075	Ent1
50.8633	-3.976	0.0075	Ent1
51.0791	-4.04924	0.0075	Ent1
51.295	-4.09918	0.0075	Ent1
51.5108	-4.11708	0.0075	Ent1
51.7266	-4.16191	0.0075	Ent1
51.9424	-4.18589	0.0075	Ent1
52.1583	-4.21925	0.0075	Ent1
52.3741	-4.26797	0.0075	Ent1
52.5899	-4.31698	0.0075	Ent1
52.8058	-4.38676	0.0075	Ent1
53.0216	-4.44593	0.0075	Ent1
53.2374	-4.50081	0.0075	Ent1
53.4532	-4.5745	0.0075	Ent1
53.6691	-4.67071	0.0075	Ent1
53.8849	-4.76618	0.0075	Ent1
54.1007	-4.84184	0.0075	Ent1
54.3165	-4.96586	0.0075	Ent1
54.5324	-5.11343	0.0075	Ent1
54.7482	-5.21564	0.0075	Ent1
54.964	-5.33803	0.0075	Ent1
55.1799	-5.44453	0.0075	Ent1
55.3957	-5.56395	0.0075	Ent1
55.6115	-5.69289	0.0075	Ent1
55.8273	-5.85909	0.0075	Ent1
56.0432	-6.01372	0.0075	Ent1
56.259	-6.1733	0.0075	Ent1
56.4748	-6.35296	0.0075	Ent1
56.6906	-6.52677	0.0075	Ent1
56.9065	-6.67586	0.0075	Ent1
57.1223	-6.86613	0.0075	Ent1
57.3381	-7.05365	0.0075	Ent1
57.554	-7.24451	0.0075	Ent1
57.7698	-7.46946	0.0075	Ent1
57.9856	-7.66832	0.0075	Ent1
58.2014	-7.91044	0.0075	Ent1
58.4173	-8.13136	0.0075	Ent1
58.6331	-8.33207	0.0075	Ent1
58.8489	-8.54777	0.0075	Ent1
59.0647	-8.77265	0.0075	Ent1
59.2806	-8.92932	0.0075	Ent1
59.4964	-9.08171	0.0075	Ent1
59.7122	-9.24729	0.0075	Ent1
59.9281	-9.37744	0.0075	Ent1
60.1439	-9.4414	0.0075	Ent1
60.3597	-9.50069	0.0075	Ent1
60.5755	-9.54942	0.0075	Ent1
60.7914	-9.55824	0.0075	Ent1
61.0072	-9.53597	0.0075	Ent1
61.223	-9.49868	0.0075	Ent1
61.4388	-9.4437	0.0075	Ent1
61.6547	-9.33594	0.0075	Ent1
61.8705	-9.21479	0.0075	Ent1
62.0863	-9.07648	0.0075	Ent1
62.3022	-8.87606	0.0075	Ent1
62.518	-8.65959	0.0075	Ent1
62.7338	-8.42488	0.0075	Ent1
62.9496	-8.16719	0.0075	Ent1
63.1655	-7.89204	0.0075	Ent1
63.3813	-7.57459	0.0075	Ent1
63.5971	-7.2672	0.0075	Ent1
63.8129	-6.9399	0.0075	Ent1
64.0288	-6.59184	0.0075	Ent1
64.2446	-6.23372	0.0075	Ent1
64.4604	-5.89038	0.0075	Ent1
64.6763	-5.57686	0.0075	Ent1
64.8921	-5.22411	0.0075	Ent1
65.1079	-4.91555	0.0075	Ent1
65.3237	-4.60764	0.0075	Ent1
65.5396	-4.30853	0.0075	Ent1
65.7554	-4.03101	0.0075	Ent1
65.9712	-3.80016	0.0075	Ent1
66.1871	-3.56638	0.0075	Ent1
66.4029	-3.34607	0.0075	Ent1
66.6187	-3.1688	0.0075	Ent1
66.8345	-2.98266	0.0075	Ent1
67.0504	-2.84588	0.0075	Ent1
67.2662	-2.71164	0.0075	Ent1
67.482	-2.60919	0.0075	Ent1
67.6978	-2.51563	0.0075	Ent1
67.9137	-2.44629	0.0075	Ent1
68.1295	-2.36122	0.0075	Ent1
68.3453	-2.31284	0.0075	Ent1
68.5612	-2.2787	0.0075	Ent1
68.777	-2.24876	0.0075	Ent1
68.9928	-2.22886	0.0075	Ent1
69.2086	-2.21328	0.0075	Ent1
69.4245	-2.20733	0.0075	Ent1
69.6403	-2.18424	0.0075	Ent1
69.8561	-2.22538	0.0075	Ent1
70.0719	-2.26676	0.0075	Ent1
70.2878	-2.28778	0.0075	Ent1
70.5036	-2.31352	0.0075	Ent1
70.7194	-2.32928	0.0075	Ent1
70.9353	-2.36022	0.0075	Ent1
71.1511	-2.37658	0.0075	Ent1
71.3669	-2.39852	0.0075	Ent1
71.5827	-2.45123	0.0075	Ent1
71.7986	-2.48131	0.0075	Ent1
72.0144	-2.48557	0.0075	Ent1
72.2302	-2.5105	0.0075	Ent1
72.446	-2.49797	0.0075	Ent1
72.6619	-2.52222	0.0075	Ent1
72.8777	-2.54361	0.0075	Ent1
73.0935	-2.55284	0.0075	Ent1
73.3094	-2.588	0.0075	Ent1
73.5252	-2.57718	0.0075	Ent1
73.741	-2.60017	0.0075	Ent1
73.9568	-2.61651	0.0075	Ent1
74.1727	-2.62105	0.0075	Ent1
74.3885	-2.61986	0.0075	Ent1
74.6043	-2.61321	0.0075	Ent1
74.8201	-2.60903	0.0075	Ent1
75.036	-2.59078	0.0075	Ent1
75.2518	-2.6028	0.0075	Ent1
75.4676	-2.62379	0.0075	Ent1
75.6835	-2.63608	0.0075	Ent1
75.8993	-2.64252	0.0075	Ent1
76.1151	-2.66814	0.0075	Ent1
76.3309	-2.6793	0.0075	Ent1
76.5468	-2.67378	0.0075	Ent1
76.7626	-2.66872	0.0075	Ent1
76.9784	-2.61572	0.0075	Ent1
77.1942	-2.58094	0.0075	Ent1
77.4101	-2.51174	0.0075	Ent1
77.6259	-2.43781	0.0075	Ent1
77.8417	-2.37089	0.0075	Ent1
78.0576	-2.2827	0.0075	Ent1
78.2734	-2.16057	0.0075	Ent1
78.4892	-2.04266	0.0075	Ent1
78.705	-1.93163	0.0075	Ent1
78.9209	-1.81341	0.0075	Ent1
79.1367	-1.68432	0.0075	Ent1
79.3525	-1.54122	0.0075	Ent1
79.5683	-1.40646	0.0075	Ent1
79.7842	-1.25539	0.0075	Ent1
80	-1.12162	0.0075	Ent1
30.1439	-1.49907	0.00375	Ent1
30.3597	-1.66304	0.00375	Ent1
30.5755	-1.81807	0.00375	Ent1
30.7914	-1.95283	0.00375	Ent1
31.0072	-2.0791	0.00375	Ent1
31.223	-2.20664	0.00375	Ent1
31.4388	-2.3288	0.00375	Ent1
31.6547	-2.4292	0.00375	Ent1
31.8705	-2.53683	0.00375	Ent1
32.0863	-2.61216	0.00375	Ent1
32.3022	-2.66233	0.00375	Ent1
32.518	-2.70689	0.00375	Ent1
32.7338	-2.7457	0.00375	Ent1
32.9496	-2.7307	0.00375	Ent1
33.1655	-2.71533	0.00375	Ent1
33.3813	-2.71606	0.00375	Ent1
33.5971	-2.68938	0.00375	Ent1
33.8129	-2.64804	0.00375	Ent1
34.0288	-2.61373	0.00375	Ent1
34.2446	-2.61036	0.00375	Ent1
34.4604	-2.58976	0.00375	Ent1
34.6763	-2.58163	0.00375	Ent1
34.8921	-2.57896	0.00375	Ent1
35.1079	-2.58216	0.00375	Ent1
35.3237	-2.60446	0.00375	Ent1
35.5396	-2.60247	0.00375	Ent1
35.7554	-2.63108	0.00375	Ent1
35.9712	-2.63738	0.00375	Ent1
36.1871	-2.6292	0.00375	Ent1
36.4029	-2.62406	0.00375	Ent1
36.6187	-2.66446	0.00375	Ent1
36.8345	-2.68429	0.00375	Ent1
37.0504	-2.69595	0.00375	Ent1
37.2662	-2.73685	0.00375	Ent1
37.482	-2.74351	0.00375	Ent1
37.6978	-2.71973	0.00375	Ent1
37.9137	-2.7415	0.00375	Ent1
38.1295	-2.75668	0.00375	Ent1
38.3453	-2.77214	0.00375	Ent1
38.5612	-2.78744	0.00375	Ent1
38.777	-2.79751	0.00375	Ent1
38.9928	-2.80798	0.00375	Ent1
39.2086	-2.80123	0.00375	Ent1
39.4245	-2.80478	0.00375	Ent1
39.6403	-2.7914	0.00375	Ent1
39.8561	-2.82433	0.00375	Ent1
40.0719	-2.82469	0.00375	Ent1
40.2878	-2.83737	0.00375	Ent1
40.5036	-2.83752	0.00375	Ent1
40.7194	-2.86116	0.00375	Ent1
40.9353	-2.86686	0.00375	Ent1
41.1511	-2.8852	0.00375	Ent1
41.3669	-2.888	0.00375	Ent1
41.5827	-2.93629	0.00375	Ent1
41.7986	-2.93119	0.00375	Ent1
42.0144	-2.97323	0.00375	Ent1
42.2302	-2.96316	0.00375	Ent1
42.446	-2.98834	0.00375	Ent1
42.6619	-3.03631	0.00375	Ent1
42.8777	-3.06848	0.00375	Ent1
43.0935	-3.08036	0.00375	Ent1
43.3094	-3.12584	0.00375	Ent1
43.5252	-3.16804	0.00375	Ent1
43.741	-3.19567	0.00375	Ent1
43.9568	-3.19318	0.00375	Ent1
44.1727	-3.2012	0.00375	Ent1
44.3885	-3.23385	0.00375	Ent1
44.6043	-3.25071	0.00375	Ent1
44.8201	-3.29921	0.00375	Ent1
45.036	-3.35626	0.00375	Ent1
45.2518	-3.39445	0.00375	Ent1
45.4676	-3.4375	0.00375	Ent1
45.6835	-3.49585	0.00375	Ent1
45.8993	-3.56846	0.00375	Ent1
46.1151	-3.62635	0.00375	Ent1
46.3309	-3.63268	0.00375	Ent1
46.5468	-3.67463	0.00375	Ent1
46.7626	-3.72612	0.00375	Ent1
46.9784	-3.77593	0.00375	Ent1
47.1942	-3.83098	0.00375	Ent1
47.4101	-3.90272	0.00375	Ent1
47.6259	-3.97445	0.00375	Ent1
47.8417	-4.02089	0.00375	Ent1
48.0576	-4.07902	0.00375	Ent1
48.2734	-4.15894	0.00375	Ent1
48.4892	-4.22134	0.00375	Ent1
48.705	-4.29029	0.00375	Ent1
48.9209	-4.33655	0.00375	Ent1
49.1367	-4.39393	0.00375	Ent1
49.3525	-4.45876	0.00375	Ent1
49.5683	-4.5423	0.00375	Ent1
49.7842	-4.64932	0.00375	Ent1
50	-4.78321	0.00375	Ent1
50.2158	-4.89995	0.00375	Ent1
50.4317	-5.00459	0.00375	Ent1
50.6475	-5.10187	0.00375	Ent1
50.8633	-5.20749	0.00375	Ent1
51.0791	-5.32139	0.00375	Ent1
51.295	-5.46914	0.00375	Ent1
51.5108	-5.58806	0.00375	Ent1
51.7266	-5.76688	0.00375	Ent1
51.9424	-5.92119	0.00375	Ent1
52.1583	-6.0797	0.00375	Ent1
52.3741	-6.19374	0.00375	Ent1
52.5899	-6.37435	0.00375	Ent1
52.8058	-6.55614	0.00375	Ent1
53.0216	-6.70998	0.00375	Ent1
53.2374	-6.87315	0.00375	Ent1
53.4532	-7.07734	0.00375	Ent1
53.6691	-7.25645	0.00375	Ent1
53.8849	-7.46807	0.00375	Ent1
54.1007	-7.65321	0.00375	Ent1
54.3165	-7.86691	0.00375	Ent1
54.5324	-8.07613	0.00375	Ent1
54.7482	-8.27403	0.00375	Ent1
54.964	-8.47866	0.00375	Ent1
55.1799	-8.69524	0.00375	Ent1
55.3957	-8.90288	0.00375	Ent1
55.6115	-9.09599	0.00375	Ent1
55.8273	-9.32625	0.00375	Ent1
56.0432	-9.54453	0.00375	Ent1
56.259	-9.71557	0.00375	Ent1
56.4748	-9.89632	0.00375	Ent1
56.6906	-10.0681	0.00375	Ent1
56.9065	-10.2185	0.00375	Ent1
57.1223	-10.3654	0.00375	Ent1
57.3381	-10.4545	0.00375	Ent1
57.554	-10.5295	0.00375	Ent1
57.7698	-10.6258	0.00375	Ent1
57.9856	-10.6571	0.00375	Ent1
58.2014	-10.6924	0.00375	Ent1
58.4173	-10.6674	0.00375	Ent1
58.6331	-10.635	0.00375	Ent1
58.8489	-10.5461	0.00375	Ent1
59.0647	-10.4142	0.00375	Ent1
59.2806	-10.2292	0.00375	Ent1
59.4964	-9.99796	0.00375	Ent1
59.7122	-9.73967	0.00375	Ent1
59.9281	-9.4644	0.00375	Ent1
60.1439	-9.18916	0.00375	Ent1
60.3597	-8.87329	0.00375	Ent1
60.5755	-8.50023	0.00375	Ent1
60.7914	-8.13237	0.00375	Ent1
61.0072	-7.71787	0.00375	Ent1
61.223	-7.29863	0.00375	Ent1
61.4388	-6.89931	0.00375	Ent1
61.6547	-6.47298	0.00375	Ent1
61.8705	-6.05738	0.00375	Ent1
62.0863	-5.64653	0.00375	Ent1
62.3022	-5.25552	0.00375	Ent1
62.518	-4.86642	0.00375	Ent1
62.7338	-4.52333	0.00375	Ent1
62.9496	-4.19264	0.00375	Ent1
63.1655	-3.88517	0.00375	Ent1
63.3813	-3.59979	0.00375	Ent1
63.5971	-3.35727	0.00375	Ent1
63.8129	-3.0991	0.00375	Ent1
64.0288	-2.87654	0.00375	Ent1
64.2446	-2.6771	0.00375	Ent1
64.4604	-2.53944	0.00375	Ent1
64.6763	-2.39809	0.00375	Ent1
64.8921	-2.29724	0.00375	Ent1
65.1079	-2.20093	0.00375	Ent1
65.3237	-2.12259	0.00375	Ent1
65.5396	-2.07707	0.00375	Ent1
65.7554	-2.0525	0.00375	Ent1
65.9712	-2.04809	0.00375	Ent1
66.1871	-2.05214	0.00375	Ent1
66.4029	-2.00371	0.00375	Ent1
66.6187	-2.02798	0.00375	Ent1
66.8345	-2.01689	0.00375	Ent1
67.0504	-2.00325	0.00375	Ent1
67.2662	-2.02253	0.00375	Ent1
67.482	-2.03651	0.00375	Ent1
67.6978	-2.03584	0.00375	Ent1
67.9137	-2.06103	0.00375	Ent1
68.1295	-2.066	0.00375	Ent1
68.3453	-2.08554	0.00375	Ent1
68.5612	-2.0877	0.00375	Ent1
68.777	-2.11265	0.00375	Ent1
68.9928	-2.12332	0.00375	Ent1
69.2086	-2.1262	0.00375	Ent1
69.4245	-2.12987	0.00375	Ent1
69.6403	-2.11554	0.00375	Ent1
69.8561	-2.14699	0.00375	Ent1
70.0719	-2.12706	0.00375	Ent1
70.2878	-2.14297	0.00375	Ent1
70.5036	-2.15002	0.00375	Ent1
70.7194	-2.14612	0.00375	Ent1
70.9353	-2.15365	0.00375	Ent1
71.1511	-2.15741	0.00375	Ent1
71.3669	-2.14034	0.00375	Ent1
71.5827	-2.151	0.00375	Ent1
71.7986	-2.16075	0.00375	Ent1
72.0144	-2.15483	0.00375	Ent1
72.2302	-2.12983	0.00375	Ent1
72.446	-2.12976	0.00375	Ent1
72.6619	-2.15452	0.00375	Ent1
72.8777	-2.17146	0.00375	Ent1
73.0935	-2.18227	0.00375	Ent1
73.3094	-2.18606	0.00375	Ent1
73.5252	-2.16847	0.00375	Ent1
73.741	-2.1912	0.00375	Ent1
73.9568	-2.18935	0.00375	Ent1
74.1727	-2.18084	0.00375	Ent1
74.3885	-2.17611	0.00375	Ent1
74.6043	-2.19684	0.00375	Ent1
74.8201	-2.1825	0.00375	Ent1
75.036	-2.19735	0.00375	Ent1
75.2518	-2.2175	0.00375	Ent1
75.4676	-2.23838	0.00375	Ent1
75.6835	-2.26214	0.00375	Ent1
75.8993	-2.29395	0.00375	Ent1
76.1151	-2.32131	0.00375	Ent1
76.3309	-2.3586	0.00375	Ent1
76.5468	-2.35733	0.00375	Ent1
76.7626	-2.37207	0.00375	Ent1
76.9784	-2.35843	0.00375	Ent1
77.1942	-2.31681	0.00375	Ent1
77.4101	-2.26755	0.00375	Ent1
77.6259	-2.20691	0.00375	Ent1
77.8417	-2.13277	0.00375	Ent1
78.0576	-2.05207	0.00375	Ent1
78.2734	-1.95763	0.00375	Ent1
78.4892	-1.84453	0.00375	Ent1
78.705	-1.73204	0.00375	Ent1
78.9209	-1.61807	0.00375	Ent1
79.1367	-1.49045	0.00375	Ent1
79.3525	-1.35935	0.00375	Ent1
79.5683	-1.23548	0.00375	Ent1
79.7842	-1.0927	0.00375	Ent1
80	-0.993113	0.00375	Ent1
30.1439	-1.28221	0.00375	Ent1
30.3597	-1.45212	0.00375	Ent1
30.5755	-1.60197	0.00375	Ent1
30.7914	-1.73763	0.00375	Ent1
31.0072	-1.88173	0.00375	Ent1
31.223	-2.01105	0.00375	Ent1
31.4388	-2.15017	0.00375	Ent1
31.6547	-2.2727	0.00375	Ent1
31.8705	-2.38279	0.00375	Ent1
32.0863	-2.48971	0.00375	Ent1
32.3022	-2.57247	0.00375	Ent1
32.518	-2.6447	0.00375	Ent1
32.7338	-2.69952	0.00375	Ent1
32.9496	-2.74517	0.00375	Ent1
33.1655	-2.78897	0.00375	Ent1
33.3813	-2.78338	0.00375	Ent1
33.5971	-2.79557	0.00375	Ent1
33.8129	-2.79683	0.00375	Ent1
34.0288	-2.78231	0.00375	Ent1
34.2446	-2.75127	0.00375	Ent1
34.4604	-2.72189	0.00375	Ent1
34.6763	-2.6729	0.00375	Ent1
34.8921	-2.62721	0.00375	Ent1
35.1079	-2.63637	0.00375	Ent1
35.3237	-2.65013	0.00375	Ent1
35.5396	-2.67055	0.00375	Ent1
35.7554	-2.70571	0.00375	Ent1
35.9712	-2.69759	0.00375	Ent1
36.1871	-2.71021	0.00375	Ent1
36.4029	-2.73255	0.00375	Ent1
36.6187	-2.75157	0.00375	Ent1
36.8345	-2.74838	0.00375	Ent1
37.0504	-2.75868	0.00375	Ent1
37.2662	-2.76722	0.00375	Ent1
37.482	-2.75129	0.00375	Ent1
37.6978	-2.75674	0.00375	Ent1
37.9137	-2.80146	0.00375	Ent1
38.1295	-2.82714	0.00375	Ent1
38.3453	-2.89443	0.00375	Ent1
38.5612	-2.90145	0.00375	Ent1
38.777	-2.89603	0.00375	Ent1
38.9928	-2.93649	0.00375	Ent1
39.2086	-2.92851	0.00375	Ent1
39.4245	-2.95125	0.00375	Ent1
39.6403	-2.99669	0.00375	Ent1
39.8561	-3.01854	0.00375	Ent1
40.0719	-3.01224	0.00375	Ent1
40.2878	-3.00077	0.00375	Ent1
40.5036	-3.02201	0.00375	Ent1
40.7194	-3.03619	0.00375	Ent1
40.9353	-3.03213	0.00375	Ent1
41.1511	-3.03178	0.00375	Ent1
41.3669	-3.01009	0.00375	Ent1
41.5827	-2.98712	0.00375	Ent1
41.7986	-3.03768	0.00375	Ent1
42.0144	-3.04476	0.00375	Ent1
42.2302	-3.07777	0.00375	Ent1
42.446	-3.09507	0.00375	Ent1
42.6619	-3.12119	0.00375	Ent1
42.8777	-3.15231	0.00375	Ent1
43.0935	-3.18025	0.00375	Ent1
43.3094	-3.22755	0.00375	Ent1
43.5252	-3.26144	0.00375	Ent1
43.741	-3.28632	0.00375	Ent1
43.9568	-3.33649	0.00375	Ent1
44.1727	-3.39305	0.00375	Ent1
44.3885	-3.44691	0.00375	Ent1
44.6043	-3.482	0.00375	Ent1
44.8201	-3.52107	0.00375	Ent1
45.036	-3.53066	0.00375	Ent1
45.2518	-3.57964	0.00375	Ent1
45.4676	-3.64417	0.00375	Ent1
45.6835	-3.70142	0.00375	Ent1
45.8993	-3.74028	0.00375	Ent1
46.1151	-3.79254	0.00375	Ent1
46.3309	-3.86828	0.00375	Ent1
46.5468	-3.93973	0.00375	Ent1
46.7626	-3.99985	0.00375	Ent1
46.9784	-4.06216	0.00375	Ent1
47.1942	-4.13028	0.00375	Ent1
47.4101	-4.21291	0.00375	Ent1
47.6259	-4.25681	0.00375	Ent1
47.8417	-4.29916	0.00375	Ent1
48.0576	-4.36853	0.00375	Ent1
48.2734	-4.42415	0.00375	Ent1
48.4892	-4.48821	0.00375	Ent1
48.705	-4.5216	0.00375	Ent1
48.9209	-4.58155	0.00375	Ent1
49.1367	-4.67113	0.00375	Ent1
49.3525	-4.74576	0.00375	Ent1
49.5683	-4.82761	0.00375	Ent1
49.7842	-4.93641	0.00375	Ent1
50	-5.0763	0.00375	Ent1
50.2158	-5.18845	0.00375	Ent1
50.4317	-5.33428	0.00375	Ent1
50.6475	-5.47293	0.00375	Ent1
50.8633	-5.61748	0.00375	Ent1
51.0791	-5.75598	0.00375	Ent1
51.295	-5.92264	0.00375	Ent1
51.5108	-6.07555	0.00375	Ent1
51.7266	-6.19744	0.00375	Ent1
51.9424	-6.39477	0.00375	Ent1
52.1583	-6.55438	0.00375	Ent1
52.3741	-6.73609	0.00375	Ent1
52.5899	-6.89142	0.00375	Ent1
52.8058	-7.09486	0.00375	Ent1
53.0216	-7.29556	0.00375	Ent1
53.2374	-7.48804	0.00375	Ent1
53.4532	-7.7065	0.00375	Ent1
53.6691	-7.95157	0.00375	Ent1
53.8849	-8.17175	0.00375	Ent1
54.1007	-8.36165	0.00375	Ent1
54.3165	-8.57612	0.00375	Ent1
54.5324	-8.81945	0.00375	Ent1
54.7482	-9.04315	0.00375	Ent1
54.964	-9.30337	0.00375	Ent1
55.1799	-9.51077	0.00375	Ent1
55.3957	-9.73412	0.00375	Ent1
55.6115	-9.96605	0.00375	Ent1
55.8273	-10.1738	0.00375	Ent1
56.0432	-10.3453	0.00375	Ent1
56.259	-10.5307	0.00375	Ent1
56.4748	-10.6995	0.00375	Ent1
56.6906	-10.8512	0.00375	Ent1
56.9065	-10.9951	0.00375	Ent1
57.1223	-11.0805	0.00375	Ent1
57.3381	-11.1876	0.00375	Ent1
57.554	-11.261	0.00375	Ent1
57.7698	-11.2981	0.00375	Ent1
57.9856	-11.302	0.00375	Ent1
58.2014	-11.2715	0.00375	Ent1
58.4173	-11.2433	0.00375	Ent1
58.6331	-11.1504	0.00375	Ent1
58.8489	-10.9914	0.00375	Ent1
59.0647	-10.8343	0.00375	Ent1
59.2806	-10.6019	0.00375	Ent1
59.4964	-10.3579	0.00375	Ent1
59.7122	-10.0604	0.00375	Ent1
59.9281	-9.74112	0.00375	Ent1
60.1439	-9.40004	0.00375	Ent1
60.3597	-9.00267	0.00375	Ent1
60.5755	-8.61802	0.00375	Ent1
60.7914	-8.19917	0.00375	Ent1
61.0072	-7.75561	0.00375	Ent1
61.223	-7.29174	0.00375	Ent1
61.4388	-6.85625	0.00375	Ent1
61.6547	-6.41737	0.00375	Ent1
61.8705	-5.97537	0.00375	Ent1
62.0863	-5.54675	0.00375	Ent1
62.3022	-5.14516	0.00375	Ent1
62.518	-4.75983	0.00375	Ent1
62.7338	-4.3511	0.00375	Ent1
62.9496	-4.01504	0.00375	Ent1
63.1655	-3.6869	0.00375	Ent1
63.3813	-3.38845	0.00375	Ent1
63.5971	-3.15694	0.00375	Ent1
63.8129	-2.93536	0.00375	Ent1
64.0288	-2.76341	0.00375	Ent1
64.2446	-2.57612	0.00375	Ent1
64.4604	-2.40415	0.00375	Ent1
64.6763	-2.27958	0.00375	Ent1
64.8921	-2.18636	0.00375	Ent1
65.1079	-2.125	0.00375	Ent1
65.3237	-2.0447	0.00375	Ent1
65.5396	-1.99937	0.00375	Ent1
65.7554	-1.9687	0.00375	Ent1
65.9712	-1.9578	0.00375	Ent1
66.1871	-1.92965	0.00375	Ent1
66.4029	-1.94316	0.00375	Ent1
66.6187	-1.96085	0.00375	Ent1
66.8345	-1.97253	0.00375	Ent1
67.0504	-2.00522	0.00375	Ent1
67.2662	-2.02774	0.00375	Ent1
67.482	-2.08859	0.00375	Ent1
67.6978	-2.13767	0.00375	Ent1
67.9137	-2.18163	0.00375	Ent1
68.1295	-2.2074	0.00375	Ent1
68.3453	-2.21401	0.00375	Ent1
68.5612	-2.252	0.00375	Ent1
68.777	-2.26794	0.00375	Ent1
68.9928	-2.2696	0.00375	Ent1
69.2086	-2.28414	0.00375	Ent1
69.4245	-2.27761	0.00375	Ent1
69.6403	-2.27676	0.00375	Ent1
69.8561	-2.27912	0.00375	Ent1
70.0719	-2.3058	0.00375	Ent1
70.2878	-2.31051	0.00375	Ent1
70.5036	-2.30416	0.00375	Ent1
70.7194	-2.30028	0.00375	Ent1
70.9353	-2.32146	0.00375	Ent1
71.1511	-2.30667	0.00375	Ent1
71.3669	-2.27494	0.00375	Ent1
71.5827	-2.29278	0.00375	Ent1
71.7986	-2.29155	0.00375	Ent1
72.0144	-2.28851	0.00375	Ent1
72.2302	-2.27214	0.00375	Ent1
72.446	-2.2805	0.00375	Ent1
72.6619	-2.28905	0.00375	Ent1
72.8777	-2.29268	0.00375	Ent1
73.0935	-2.29102	0.00375	Ent1
73.3094	-2.27928	0.00375	Ent1
73.5252	-2.27197	0.00375	Ent1
73.741	-2.28149	0.00375	Ent1
73.9568	-2.28299	0.00375	Ent1
74.1727	-2.27476	0.00375	Ent1
74.3885	-2.29345	0.00375	Ent1
74.6043	-2.30811	0.00375	Ent1
74.8201	-2.32579	0.00375	Ent1
75.036	-2.35725	0.00375	Ent1
75.2518	-2.38974	0.00375	Ent1
75.4676	-2.42758	0.00375	Ent1
75.6835	-2.46315	0.00375	Ent1
75.8993	-2.49754	0.00375	Ent1
76.1151	-2.53249	0.00375	Ent1
76.3309	-2.53981	0.00375	Ent1
76.5468	-2.54422	0.00375	Ent1
76.7626	-2.53476	0.00375	Ent1
76.9784	-2.49765	0.00375	Ent1
77.1942	-2.44189	0.00375	Ent1
77.4101	-2.38571	0.00375	Ent1
77.6259	-2.31564	0.00375	Ent1
77.8417	-2.2384	0.00375	Ent1
78.0576	-2.15302	0.00375	Ent1
78.2734	-2.05025	0.00375	Ent1
78.4892	-1.9312	0.00375	Ent1
78.705	-1.82302	0.00375	Ent1
78.9209	-1.69796	0.00375	Ent1
79.1367	-1.56938	0.00375	Ent1
79.3525	-1.43328	0.00375	Ent1
79.5683	-1.28815	0.00375	Ent1
79.7842	-1.13373	0.00375	Ent1
80	-0.987326	0.00375	Ent1
30.1439	-1.25439	0.001875	Ent1
30.3597	-1.39574	0.001875	Ent1
30.5755	-1.55039	0.001875	Ent1
30.7914	-1.69538	0.001875	Ent1
31.0072	-1.82016	0.001875	Ent1
31.223	-1.94914	0.001875	Ent1
31.4388	-2.06724	0.001875	Ent1
31.6547	-2.15787	0.001875	Ent1
31.8705	-2.23375	0.001875	Ent1
32.0863	-2.30227	0.001875	Ent1
32.3022	-2.38013	0.001875	Ent1
32.518	-2.44455	0.001875	Ent1
32.7338	-2.47311	0.001875	Ent1
32.9496	-2.49502	0.001875	Ent1
33.1655	-2.51137	0.001875	Ent1
33.3813	-2.48785	0.001875	Ent1
33.5971	-2.48817	0.001875	Ent1
33.8129	-2.46809	0.001875	Ent1
34.0288	-2.41965	0.001875	Ent1
34.2446	-2.35696	0.001875	Ent1
34.4604	-2.28	0.001875	Ent1
34.6763	-2.23709	0.001875	Ent1
34.8921	-2.21073	0.001875	Ent1
35.1079	-2.18177	0.001875	Ent1
35.3237	-2.18084	0.001875	Ent1
35.5396	-2.20268	0.001875	Ent1
35.7554	-2.24323	0.001875	Ent1
35.9712	-2.26862	0.001875	Ent1
36.1871	-2.3092	0.001875	Ent1
36.4029	-2.33479	0.001875	Ent1
36.6187	-2.35217	0.001875	Ent1
36.8345	-2.41884	0.001875	Ent1
37.0504	-2.45655	0.001875	Ent1
37.2662	-2.48647	0.001875	Ent1
37.482	-2.523	0.001875	Ent1
37.6978	-2.55884	0.001875	Ent1
37.9137	-2.58487	0.001875	Ent1
38.1295	-2.62289	0.001875	Ent1
38.3453	-2.69328	0.001875	Ent1
38.5612	-2.74439	0.001875	Ent1
38.777	-2.77559	0.001875	Ent1
38.9928	-2.78617	0.001875	Ent1
39.2086	-2.80204	0.001875	Ent1
39.4245	-2.79632	0.001875	Ent1
39.6403	-2.78944	0.001875	Ent1
39.8561	-2.81233	0.001875	Ent1
40.0719	-2.84753	0.001875	Ent1
40.2878	-2.9	0.001875	Ent1
40.5036	-2.91906	0.001875	Ent1
40.7194	-2.94653	0.001875	Ent1
40.9353	-2.97524	0.001875	Ent1
41.1511	-2.98209	0.001875	Ent1
41.3669	-2.99885	0.001875	Ent1
41.5827	-3.05395	0.001875	Ent1
41.7986	-3.06258	0.001875	Ent1
42.0144	-3.07064	0.001875	Ent1
42.2302	-3.07379	0.001875	Ent1
42.446	-3.12093	0.001875	Ent1
42.6619	-3.17784	0.001875	Ent1
42.8777	-3.24281	0.001875	Ent1
43.0935	-3.30781	0.001875	Ent1
43.3094	-3.38975	0.001875	Ent1
43.5252	-3.43485	0.001875	Ent1
43.741	-3.52669	0.001875	Ent1
43.9568	-3.61412	0.001875	Ent1
44.1727	-3.69648	0.001875	Ent1
44.3885	-3.76095	0.001875	Ent1
44.6043	-3.81545	0.001875	Ent1
44.8201	-3.88996	0.001875	Ent1
45.036	-3.98857	0.001875	Ent1
45.2518	-4.05645	0.001875	Ent1
45.4676	-4.13173	0.001875	Ent1
45.6835	-4.21979	0.001875	Ent1
45.8993	-4.32274	0.001875	Ent1
46.1151	-4.41495	0.001875	Ent1
46.3309	-4.53073	0.001875	Ent1
46.5468	-4.6327	0.001875	Ent1
46.7626	-4.7272	0.001875	Ent1
46.9784	-4.86233	0.001875	Ent1
47.1942	-4.98458	0.001875	Ent1
47.4101	-5.10828	0.001875	Ent1
47.6259	-5.22508	0.001875	Ent1
47.8417	-5.31147	0.001875	Ent1
48.0576	-5.44071	0.001875	Ent1
48.2734	-5.5874	0.001875	Ent1
48.4892	-5.72923	0.001875	Ent1
48.705	-5.87875	0.001875	Ent1
48.9209	-6.03161	0.001875	Ent1
49.1367	-6.1583	0.001875	Ent1
49.3525	-6.31856	0.001875	Ent1
49.5683	-6.46789	0.001875	Ent1
49.7842	-6.61692	0.001875	Ent1
50	-6.74949	0.001875	Ent1
50.2158	-6.93419	0.001875	Ent1
50.4317	-7.1313	0.001875	Ent1
50.6475	-7.30279	0.001875	Ent1
50.8633	-7.5023	0.001875	Ent1
51.0791	-7.7012	0.001875	Ent1
51.295	-7.88643	0.001875	Ent1
51.5108	-8.06754	0.001875	Ent1
51.7266	-8.28559	0.001875	Ent1
51.9424	-8.46657	0.001875	Ent1
52.1583	-8.67099	0.001875	Ent1
52.3741	-8.83815	0.001875	Ent1
52.5899	-9.01031	0.001875	Ent1
52.8058	-9.17971	0.001875	Ent1
53.0216	-9.3791	0.001875	Ent1
53.2374	-9.58468	0.001875	Ent1
53.4532	-9.75966	0.001875	Ent1
53.6691	-9.91925	0.001875	Ent1
53.8849	-10.0927	0.001875	Ent1
54.1007	-10.2429	0.001875	Ent1
54.3165	-10.3621	0.001875	Ent1
54.5324	-10.4273	0.001875	Ent1
54.7482	-10.4902	0.001875	Ent1
54.964	-10.5152	0.001875	Ent1
55.1799	-10.5378	0.001875	Ent1
55.3957	-10.525	0.001875	Ent1
55.6115	-10.4657	0.001875	Ent1
55.8273	-10.3968	0.001875	Ent1
56.0432	-10.2895	0.001875	Ent1
56.259	-10.1365	0.001875	Ent1
56.4748	-9.95925	0.001875	Ent1
56.6906	-9.73036	0.001875	Ent1
56.9065	-9.48634	0.001875	Ent1
57.1223	-9.24643	0.001875	Ent1
57.3381	-8.96549	0.001875	Ent1
57.554	-8.64946	0.001875	Ent1
57.7698	-8.32386	0.001875	Ent1
57.9856	-7.94093	0.001875	Ent1
58.2014	-7.58737	0.001875	Ent1
58.4173	-7.22329	0.001875	Ent1
58.6331	-6.83257	0.001875	Ent1
58.8489	-6.46526	0.001875	Ent1
59.0647	-6.08469	0.001875	Ent1
59.2806	-5.68838	0.001875	Ent1
59.4964	-5.28698	0.001875	Ent1
59.7122	-4.91173	0.001875	Ent1
59.9281	-4.57308	0.001875	Ent1
60.1439	-4.23335	0.001875	Ent1
60.3597	-3.90267	0.001875	Ent1
60.5755	-3.6049	0.001875	Ent1
60.7914	-3.30161	0.001875	Ent1
61.0072	-3.06364	0.001875	Ent1
61.223	-2.84664	0.001875	Ent1
61.4388	-2.63128	0.001875	Ent1
61.6547	-2.44759	0.001875	Ent1
61.8705	-2.29325	0.001875	Ent1
62.0863	-2.13982	0.001875	Ent1
62.3022	-2.05961	0.001875	Ent1
62.518	-1.9573	0.001875	Ent1
62.7338	-1.87371	0.001875	Ent1
62.9496	-1.79633	0.001875	Ent1
63.1655	-1.7462	0.001875	Ent1
63.3813	-1.73813	0.001875	Ent1
63.5971	-1.70987	0.001875	Ent1
63.8129	-1.68085	0.001875	Ent1
64.0288	-1.6827	0.001875	Ent1
64.2446	-1.70326	0.001875	Ent1
64.4604	-1.74011	0.001875	Ent1
64.6763	-1.7483	0.001875	Ent1
64.8921	-1.76511	0.001875	Ent1
65.1079	-1.76316	0.001875	Ent1
65.3237	-1.78057	0.001875	Ent1
65.5396	-1.80329	0.001875	Ent1
65.7554	-1.80408	0.001875	Ent1
65.9712	-1.81873	0.001875	Ent1
66.1871	-1.83364	0.001875	Ent1
66.4029	-1.83828	0.001875	Ent1
66.6187	-1.82996	0.001875	Ent1
66.8345	-1.79517	0.001875	Ent1
67.0504	-1.77726	0.001875	Ent1
67.2662	-1.78823	0.001875	Ent1
67.482	-1.79845	0.001875	Ent1
67.6978	-1.79311	0.001875	Ent1
67.9137	-1.80326	0.001875	Ent1
68.1295	-1.78855	0.001875	Ent1
68.3453	-1.79859	0.001875	Ent1
68.5612	-1.78899	0.001875	Ent1
68.777	-1.76685	0.001875	Ent1
68.9928	-1.78528	0.001875	Ent1
69.2086	-1.77432	0.001875	Ent1
69.4245	-1.77453	0.001875	Ent1
69.6403	-1.73767	0.001875	Ent1
69.8561	-1.7278	0.001875	Ent1
70.0719	-1.72706	0.001875	Ent1
70.2878	-1.7498	0.001875	Ent1
70.5036	-1.7509	0.001875	Ent1
70.7194	-1.7337	0.001875	Ent1
70.9353	-1.70367	0.001875	Ent1
71.1511	-1.70534	0.001875	Ent1
71.3669	-1.68853	0.001875	Ent1
71.5827	-1.66458	0.001875	Ent1
71.7986	-1.63458	0.001875	Ent1
72.0144	-1.60963	0.001875	Ent1
72.2302	-1.56513	0.001875	Ent1
72.446	-1.55367	0.001875	Ent1
72.6619	-1.51708	0.001875	Ent1
72.8777	-1.48708	0.001875	Ent1
73.0935	-1.44784	0.001875	Ent1
73.3094	-1.4203	0.001875	Ent1
73.5252	-1.39592	0.001875	Ent1
73.741	-1.3694	0.001875	Ent1
73.9568	-1.34015	0.001875	Ent1
74.1727	-1.31123	0.001875	Ent1
74.3885	-1.28552	0.001875	Ent1
74.6043	-1.26333	0.001875	Ent1
74.8201	-1.25407	0.001875	Ent1
75.036	-1.23327	0.001875	Ent1
75.2518	-1.21787	0.001875	Ent1
75.4676	-1.22607	0.001875	Ent1
75.6835	-1.24426	0.001875	Ent1
75.8993	-1.26809	0.001875	Ent1
76.1151	-1.30092	0.001875	Ent1
76.3309	-1.32998	0.001875	Ent1
76.5468	-1.37328	0.001875	Ent1
76.7626	-1.40174	0.001875	Ent1
76.9784	-1.40597	0.001875	Ent1
77.1942	-1.40745	0.001875	Ent1
77.4101	-1.40656	0.001875	Ent1
77.6259	-1.40416	0.001875	Ent1
77.8417	-1.38555	0.001875	Ent1
78.0576	-1.36961	0.001875	Ent1
78.2734	-1.33511	0.001875	Ent1
78.4892	-1.3082	0.001875	Ent1
78.705	-1.26237	0.001875	Ent1
78.9209	-1.20919	0.001875	Ent1
79.1367	-1.16103	0.001875	Ent1
79.3525	-1.09757	0.001875	Ent1
79.5683	-1.02939	0.001875	Ent1
79.7842	-0.923264	0.001875	Ent1
80	-0.833009	0.001875	Ent1
30.1439	-1.17164	0.001875	Ent1
30.3597	-1.29434	0.001875	Ent1
30.5755	-1.43505	0.001875	Ent1
30.7914	-1.54095	0.001875	Ent1
31.0072	-1.68295	0.001875	Ent1
31.223	-1.79183	0.001875	Ent1
31.4388	-1.93401	0.001875	Ent1
31.6547	-2.02886	0.001875	Ent1
31.8705	-2.11952	0.001875	Ent1
32.0863	-2.1827	0.001875	Ent1
32.3022	-2.2773	0.001875	Ent1
32.518	-2.3498	0.001875	Ent1
32.7338	-2.41066	0.001875	Ent1
32.9496	-2.45825	0.001875	Ent1
33.1655	-2.48238	0.001875	Ent1
33.3813	-2.48539	0.001875	Ent1
33.5971	-2.48904	0.001875	Ent1
33.8129	-2.47455	0.001875	Ent1
34.0288	-2.45466	0.001875	Ent1
34.2446	-2.44071	0.001875	Ent1
34.4604	-2.4423	0.001875	Ent1
34.6763	-2.43658	0.001875	Ent1
34.8921	-2.41469	0.001875	Ent1
35.1079	-2.43041	0.001875	Ent1
35.3237	-2.47521	0.001875	Ent1
35.5396	-2.47245	0.001875	Ent1
35.7554	-2.46803	0.001875	Ent1
35.9712	-2.4386	0.001875	Ent1
36.1871	-2.42263	0.001875	Ent1
36.4029	-2.40462	0.001875	Ent1
36.6187	-2.41493	0.001875	Ent1
36.8345	-2.4066	0.001875	Ent1
37.0504	-2.3934	0.001875	Ent1
37.2662	-2.40356	0.001875	Ent1
37.482	-2.42439	0.001875	Ent1
37.6978	-2.43388	0.001875	Ent1
37.9137	-2.45488	0.001875	Ent1
38.1295	-2.45876	0.001875	Ent1
38.3453	-2.49078	0.001875	Ent1
38.5612	-2.51347	0.001875	Ent1
38.777	-2.54005	0.001875	Ent1
38.9928	-2.53262	0.001875	Ent1
39.2086	-2.55996	0.001875	Ent1
39.4245	-2.61481	0.001875	Ent1
39.6403	-2.65388	0.001875	Ent1
39.8561	-2.69191	0.001875	Ent1
40.0719	-2.74244	0.001875	Ent1
40.2878	-2.81167	0.001875	Ent1
40.5036	-2.85012	0.001875	Ent1
40.7194	-2.90746	0.001875	Ent1
40.9353	-2.91637	0.001875	Ent1
41.1511	-2.97384	0.001875	Ent1
41.3669	-2.9982	0.001875	Ent1
41.5827	-3.04413	0.001875	Ent1
41.7986	-3.08737	0.001875	Ent1
42.0144	-3.13914	0.001875	Ent1
42.2302	-3.1923	0.001875	Ent1
42.446	-3.24521	0.001875	Ent1
42.6619	-3.29441	0.001875	Ent1
42.8777	-3.35547	0.001875	Ent1
43.0935	-3.43186	0.001875	Ent1
43.3094	-3.50241	0.001875	Ent1
43.5252	-3.54283	0.001875	Ent1
43.741	-3.62561	0.001875	Ent1
43.9568	-3.69086	0.001875	Ent1
44.1727	-3.73655	0.001875	Ent1
44.3885	-3.78624	0.001875	Ent1
44.6043	-3.8449	0.001875	Ent1
44.8201	-3.92152	0.001875	Ent1
45.036	-3.96596	0.001875	Ent1
45.2518	-4.03271	0.001875	Ent1
45.4676	-4.14455	0.001875	Ent1
45.6835	-4.2148	0.001875	Ent1
45.8993	-4.30646	0.001875	Ent1
46.1151	-4.42046	0.001875	Ent1
46.3309	-4.50601	0.001875	Ent1
46.5468	-4.61414	0.001875	Ent1
46.7626	-4.71076	0.001875	Ent1
46.9784	-4.80493	0.001875	Ent1
47.1942	-4.90003	0.001875	Ent1
47.4101	-5.00935	0.001875	Ent1
47.6259	-5.10599	0.001875	Ent1
47.8417	-5.24097	0.001875	Ent1
48.0576	-5.38235	0.001875	Ent1
48.2734	-5.48831	0.001875	Ent1
48.4892	-5.64011	0.001875	Ent1
48.705	-5.77622	0.001875	Ent1
48.9209	-5.92987	0.001875	Ent1
49.1367	-6.05122	0.001875	Ent1
49.3525	-6.18353	0.001875	Ent1
49.5683	-6.34414	0.001875	Ent1
49.7842	-6.51184	0.001875	Ent1
50	-6.68136	0.001875	Ent1
50.2158	-6.86359	0.001875	Ent1
50.4317	-7.06734	0.001875	Ent1
50.6475	-7.28055	0.001875	Ent1
50.8633	-7.49065	0.001875	Ent1
51.0791	-7.68071	0.001875	Ent1
51.295	-7.90218	0.001875	Ent1
51.5108	-8.12286	0.001875	Ent1
51.7266	-8.29919	0.001875	Ent1
51.9424	-8.50067	0.001875	Ent1
52.1583	-8.71418	0.001875	Ent1
52.3741	-8.948	0.001875	Ent1
52.5899	-9.13462	0.001875	Ent1
52.8058	-9.30828	0.001875	Ent1
53.0216	-9.48485	0.001875	Ent1
53.2374	-9.66698	0.001875	Ent1
53.4532	-9.8173	0.001875	Ent1
53.6691	-9.9529	0.001875	Ent1
53.8849	-10.0932	0.001875	Ent1
54.1007	-10.208	0.001875	Ent1
54.3165	-10.3169	0.001875	Ent1
54.5324	-10.386	0.001875	Ent1
54.7482	-10.4137	0.001875	Ent1
54.964	-10.4447	0.001875	Ent1
55.1799	-10.4514	0.001875	Ent1
55.3957	-10.4118	0.001875	Ent1
55.6115	-10.3739	0.001875	Ent1
55.8273	-10.277	0.001875	Ent1
56.0432	-10.1296	0.001875	Ent1
56.259	-9.99915	0.001875	Ent1
56.4748	-9.81821	0.001875	Ent1
56.6906	-9.62329	0.001875	Ent1
56.9065	-9.38226	0.001875	Ent1
57.1223	-9.09379	0.001875	Ent1
57.3381	-8.78904	0.001875	Ent1
57.554	-8.47279	0.001875	Ent1
57.7698	-8.10991	0.001875	Ent1
57.9856	-7.75422	0.001875	Ent1
58.2014	-7.40208	0.001875	Ent1
58.4173	-7.0196	0.001875	Ent1
58.6331	-6.65207	0.001875	Ent1
58.8489	-6.24725	0.001875	Ent1
59.0647	-5.87026	0.001875	Ent1
59.2806	-5.49853	0.001875	Ent1
59.4964	-5.11797	0.001875	Ent1
59.7122	-4.74728	0.001875	Ent1
59.9281	-4.38914	0.001875	Ent1
60.1439	-4.03692	0.001875	Ent1
60.3597	-3.73693	0.001875	Ent1
60.5755	-3.4383	0.001875	Ent1
60.7914	-3.16385	0.001875	Ent1
61.0072	-2.90965	0.001875	Ent1
61.223	-2.66085	0.001875	Ent1
61.4388	-2.46715	0.001875	Ent1
61.6547	-2.29204	0.001875	Ent1
61.8705	-2.12682	0.001875	Ent1
62.0863	-1.99949	0.001875	Ent1
62.3022	-1.90562	0.001875	Ent1
62.518	-1.81941	0.001875	Ent1
62.7338	-1.75935	0.001875	Ent1
62.9496	-1.68671	0.001875	Ent1
63.1655	-1.6414	0.001875	Ent1
63.3813	-1.6227	0.001875	Ent1
63.5971	-1.59554	0.001875	Ent1
63.8129	-1.57847	0.001875	Ent1
64.0288	-1.57234	0.001875	Ent1
64.2446	-1.55873	0.001875	Ent1
64.4604	-1.58091	0.001875	Ent1
64.6763	-1.58466	0.001875	Ent1
64.8921	-1.59479	0.001875	Ent1
65.1079	-1.5945	0.001875	Ent1
65.3237	-1.6084	0.001875	Ent1
65.5396	-1.60006	0.001875	Ent1
65.7554	-1.59811	0.001875	Ent1
65.9712	-1.61154	0.001875	Ent1
66.1871	-1.62277	0.001875	Ent1
66.4029	-1.63435	0.001875	Ent1
66.6187	-1.62377	0.001875	Ent1
66.8345	-1.63064	0.001875	Ent1
67.0504	-1.63516	0.001875	Ent1
67.2662	-1.63743	0.001875	Ent1
67.482	-1.65828	0.001875	Ent1
67.6978	-1.68052	0.001875	Ent1
67.9137	-1.68473	0.001875	Ent1
68.1295	-1.69382	0.001875	Ent1
68.3453	-1.71578	0.001875	Ent1
68.5612	-1.73318	0.001875	Ent1
68.777	-1.77266	0.001875	Ent1
68.9928	-1.77393	0.001875	Ent1
69.2086	-1.79339	0.001875	Ent1
69.4245	-1.8196	0.001875	Ent1
69.6403	-1.83937	0.001875	Ent1
69.8561	-1.86374	0.001875	Ent1
70.0719	-1.87174	0.001875	Ent1
70.2878	-1.8897	0.001875	Ent1
70.5036	-1.90631	0.001875	Ent1
70.7194	-1.92657	0.001875	Ent1
70.9353	-1.94227	0.001875	Ent1
71.1511	-1.98003	0.001875	Ent1
71.3669	-1.97257	0.001875	Ent1
71.5827	-1.9946	0.001875	Ent1
71.7986	-2.01527	0.001875	Ent1
72.0144	-2.01859	0.001875	Ent1
72.2302	-2.0235	0.001875	Ent1
72.446	-2.02524	0.001875	Ent1
72.6619	-2.00699	0.001875	Ent1
72.8777	-2.0167	0.001875	Ent1
73.0935	-2.02241	0.001875	Ent1
73.3094	-2.01875	0.001875	Ent1
73.5252	-2.01977	0.001875	Ent1
73.741	-2.0167	0.001875	Ent1
73.9568	-1.99405	0.001875	Ent1
74.1727	-1.97067	0.001875	Ent1
74.3885	-1.96013	0.001875	Ent1
74.6043	-1.95548	0.001875	Ent1
74.8201	-1.93013	0.001875	Ent1
75.036	-1.92061	0.001875	Ent1
75.2518	-1.90537	0.001875	Ent1
75.4676	-1.90213	0.001875	Ent1
75.6835	-1.89423	0.001875	Ent1
75.8993	-1.876	0.001875	Ent1
76.1151	-1.8718	0.001875	Ent1
76.3309	-1.87535	0.001875	Ent1
76.5468	-1.86708	0.001875	Ent1
76.7626	-1.82957	0.001875	Ent1
76.9784	-1.78872	0.001875	Ent1
77.1942	-1.73841	0.001875	Ent1
77.4101	-1.68623	0.001875	Ent1
77.6259	-1.63366	0.001875	Ent1
77.8417	-1.56605	0.001875	Ent1
78.0576	-1.48903	0.001875	Ent1
78.2734	-1.41612	0.001875	Ent1
78.4892	-1.34756	0.001875	Ent1
78.705	-1.2627	0.001875	Ent1
78.9209	-1.17647	0.001875	Ent1
79.1367	-1.08202	0.001875	Ent1
79.3525	-0.995809	0.001875	Ent1
79.5683	-0.913016	0.001875	Ent1
79.7842	-0.822007	0.001875	Ent1
80	-0.738188	0.001875	Ent1
30.1439	-0.749979	0.0009375	Ent1
30.3597	-0.876924	0.0009375	Ent1
30.5755	-1.00393	0.0009375	Ent1
30.7914	-1.12715	0.0009375	Ent1
31.0072	-1.27732	0.0009375	Ent1
31.223	-1.38479	0.0009375	Ent1
31.4388	-1.50537	0.0009375	Ent1
31.6547	-1.6216	0.0009375	Ent1
31.8705	-1.73384	0.0009375	Ent1
32.0863	-1.83814	0.0009375	Ent1
32.3022	-1.94155	0.0009375	Ent1
32.518	-2.03896	0.0009375	Ent1
32.7338	-2.09343	0.0009375	Ent1
32.9496	-2.14539	0.0009375	Ent1
33.1655	-2.19601	0.0009375	Ent1
33.3813	-2.23748	0.0009375	Ent1
33.5971	-2.27484	0.0009375	Ent1
33.8129	-2.28816	0.0009375	Ent1
34.0288	-2.27687	0.0009375	Ent1
34.2446	-2.26306	0.0009375	Ent1
34.4604	-2.26193	0.0009375	Ent1
34.6763	-2.24715	0.0009375	Ent1
34.8921	-2.24088	0.0009375	Ent1
35.1079	-2.23177	0.0009375	Ent1
35.3237	-2.21006	0.0009375	Ent1
35.5396	-2.25138	0.0009375	Ent1
35.7554	-2.27242	0.0009375	Ent1
35.9712	-2.26992	0.0009375	Ent1
36.1871	-2.29676	0.0009375	Ent1
36.4029	-2.32442	0.0009375	Ent1
36.6187	-2.36331	0.0009375	Ent1
36.8345	-2.4041	0.0009375	Ent1
37.0504	-2.45836	0.0009375	Ent1
37.2662	-2.49625	0.0009375	Ent1
37.482	-2.50841	0.0009375	Ent1
37.6978	-2.55601	0.0009375	Ent1
37.9137	-2.62051	0.0009375	Ent1
38.1295	-2.64581	0.0009375	Ent1
38.3453	-2.68612	0.0009375	Ent1
38.5612	-2.72802	0.0009375	Ent1
38.777	-2.75255	0.0009375	Ent1
38.9928	-2.76671	0.0009375	Ent1
39.2086	-2.81608	0.0009375	Ent1
39.4245	-2.8547	0.0009375	Ent1
39.6403	-2.90291	0.0009375	Ent1
39.8561	-2.95768	0.0009375	Ent1
40.0719	-2.9708	0.0009375	Ent1
40.2878	-3.00302	0.0009375	Ent1
40.5036	-3.07969	0.0009375	Ent1
40.7194	-3.11307	0.0009375	Ent1
40.9353	-3.15251	0.0009375	Ent1
41.1511	-3.2036	0.0009375	Ent1
41.3669	-3.24121	0.0009375	Ent1
41.5827	-3.29321	0.0009375	Ent1
41.7986	-3.36122	0.0009375	Ent1
42.0144	-3.42011	0.0009375	Ent1
42.2302	-3.49954	0.0009375	Ent1
42.446	-3.57962	0.0009375	Ent1
42.6619	-3.71801	0.0009375	Ent1
42.8777	-3.811	0.0009375	Ent1
43.0935	-3.9114	0.0009375	Ent1
43.3094	-4.01172	0.0009375	Ent1
43.5252	-4.13264	0.0009375	Ent1
43.741	-4.27992	0.0009375	Ent1
43.9568	-4.42491	0.0009375	Ent1
44.1727	-4.54926	0.0009375	Ent1
44.3885	-4.66168	0.0009375	Ent1
44.6043	-4.78469	0.0009375	Ent1
44.8201	-4.92503	0.0009375	Ent1
45.036	-5.07835	0.0009375	Ent1
45.2518	-5.24304	0.0009375	Ent1
45.4676	-5.35669	0.0009375	Ent1
45.6835	-5.5052	0.0009375	Ent1
45.8993	-5.65751	0.0009375	Ent1
46.1151	-5.78471	0.0009375	Ent1
46.3309	-5.92847	0.0009375	Ent1
46.5468	-6.09244	0.0009375	Ent1
46.7626	-6.27009	0.0009375	Ent1
46.9784	-6.41092	0.0009375	Ent1
47.1942	-6.58091	0.0009375	Ent1
47.4101	-6.74379	0.0009375	Ent1
47.6259	-6.93514	0.0009375	Ent1
47.8417	-7.12728	0.0009375	Ent1
48.0576	-7.33169	0.0009375	Ent1
48.2734	-7.50826	0.0009375	Ent1
48.4892	-7.67608	0.0009375	Ent1
48.705	-7.86037	0.0009375	Ent1
48.9209	-8.04227	0.0009375	Ent1
49.1367	-8.20621	0.0009375	Ent1
49.3525	-8.39218	0.0009375	Ent1
49.5683	-8.55812	0.0009375	Ent1
49.7842	-8.73742	0.0009375	Ent1
50	-8.90112	0.0009375	Ent1
50.2158	-9.04367	0.0009375	Ent1
50.4317	-9.17114	0.0009375	Ent1
50.6475	-9.35273	0.0009375	Ent1
50.8633	-9.48284	0.0009375	Ent1
51.0791	-9.61764	0.0009375	Ent1
51.295	-9.71517	0.0009375	Ent1
51.5108	-9.80657	0.0009375	Ent1
51.7266	-9.87009	0.0009375	Ent1
51.9424	-9.93359	0.0009375	Ent1
52.1583	-9.9668	0.0009375	Ent1
52.3741	-9.98334	0.0009375	Ent1
52.5899	-9.94462	0.0009375	Ent1
52.8058	-9.92267	0.0009375	Ent1
53.0216	-9.85069	0.0009375	Ent1
53.2374	-9.77131	0.0009375	Ent1
53.4532	-9.66107	0.0009375	Ent1
53.6691	-9.50972	0.0009375	Ent1
53.8849	-9.35656	0.0009375	Ent1
54.1007	-9.18665	0.0009375	Ent1
54.3165	-8.9841	0.0009375	Ent1
54.5324	-8.7432	0.0009375	Ent1
54.7482	-8.45241	0.0009375	Ent1
54.964	-8.16373	0.0009375	Ent1
55.1799	-7.8574	0.0009375	Ent1
55.3957	-7.54561	0.0009375	Ent1
55.6115	-7.2171	0.0009375	Ent1
55.8273	-6.85902	0.0009375	Ent1
56.0432	-6.50469	0.0009375	Ent1
56.259	-6.15132	0.0009375	Ent1
56.4748	-5.78352	0.0009375	Ent1
56.6906	-5.43583	0.0009375	Ent1
56.9065	-5.12526	0.0009375	Ent1
57.1223	-4.7758	0.0009375	Ent1
57.3381	-4.44669	0.0009375	Ent1
57.554	-4.13605	0.0009375	Ent1
57.7698	-3.83721	0.0009375	Ent1
57.9856	-3.55378	0.0009375	Ent1
58.2014	-3.32293	0.0009375	Ent1
58.4173	-3.09058	0.0009375	Ent1
58.6331	-2.86716	0.0009375	Ent1
58.8489	-2.68144	0.0009375	Ent1
59.0647	-2.49879	0.0009375	Ent1
59.2806	-2.33559	0.0009375	Ent1
59.4964	-2.20949	0.0009375	Ent1
59.7122	-2.08908	0.0009375	Ent1
59.9281	-2.015	0.0009375	Ent1
60.1439	-1.93959	0.0009375	Ent1
60.3597	-1.85612	0.0009375	Ent1
60.5755	-1.79836	0.0009375	Ent1
60.7914	-1.75698	0.0009375	Ent1
61.0072	-1.71596	0.0009375	Ent1
61.223	-1.67772	0.0009375	Ent1
61.4388	-1.65347	0.0009375	Ent1
61.6547	-1.63321	0.0009375	Ent1
61.8705	-1.61906	0.0009375	Ent1
62.0863	-1.62122	0.0009375	Ent1
62.3022	-1.63138	0.0009375	Ent1
62.518	-1.6378	0.0009375	Ent1
62.7338	-1.64525	0.0009375	Ent1
62.9496	-1.65714	0.0009375	Ent1
63.1655	-1.64698	0.0009375	Ent1
63.3813	-1.63873	0.0009375	Ent1
63.5971	-1.66357	0.0009375	Ent1
63.8129	-1.65975	0.0009375	Ent1
64.0288	-1.67441	0.0009375	Ent1
64.2446	-1.68333	0.0009375	Ent1
64.4604	-1.69656	0.0009375	Ent1
64.6763	-1.69925	0.0009375	Ent1
64.8921	-1.70163	0.0009375	Ent1
65.1079	-1.71317	0.0009375	Ent1
65.3237	-1.71049	0.0009375	Ent1
65.5396	-1.70377	0.0009375	Ent1
65.7554	-1.69514	0.0009375	Ent1
65.9712	-1.685	0.0009375	Ent1
66.1871	-1.67221	0.0009375	Ent1
66.4029	-1.6649	0.0009375	Ent1
66.6187	-1.66375	0.0009375	Ent1
66.8345	-1.66152	0.0009375	Ent1
67.0504	-1.65894	0.0009375	Ent1
67.2662	-1.65066	0.0009375	Ent1
67.482	-1.64494	0.0009375	Ent1
67.6978	-1.66883	0.0009375	Ent1
67.9137	-1.68109	0.0009375	Ent1
68.1295	-1.67745	0.0009375	Ent1
68.3453	-1.69471	0.0009375	Ent1
68.5612	-1.70624	0.0009375	Ent1
68.777	-1.69365	0.0009375	Ent1
68.9928	-1.69076	0.0009375	Ent1
69.2086	-1.69108	0.0009375	Ent1
69.4245	-1.6896	0.0009375	Ent1
69.6403	-1.6938	0.0009375	Ent1
69.8561	-1.69999	0.0009375	Ent1
70.0719	-1.72335	0.0009375	Ent1
70.2878	-1.75097	0.0009375	Ent1
70.5036	-1.76435	0.0009375	Ent1
70.7194	-1.79826	0.0009375	Ent1
70.9353	-1.79666	0.0009375	Ent1
71.1511	-1.80383	0.0009375	Ent1
71.3669	-1.8034	0.0009375	Ent1
71.5827	-1.82693	0.0009375	Ent1
71.7986	-1.82656	0.0009375	Ent1
72.0144	-1.82805	0.0009375	Ent1
72.2302	-1.84497	0.0009375	Ent1
72.446	-1.84903	0.0009375	Ent1
72.6619	-1.83243	0.0009375	Ent1
72.8777	-1.82634	0.0009375	Ent1
73.0935	-1.83047	0.0009375	Ent1
73.3094	-1.8313	0.0009375	Ent1
73.5252	-1.82041	0.0009375	Ent1
73.741	-1.83116	0.0009375	Ent1
73.9568	-1.84552	0.0009375	Ent1
74.1727	-1.8507	0.0009375	Ent1
74.3885	-1.85107	0.0009375	Ent1
74.6043	-1.84377	0.0009375	Ent1
74.8201	-1.83294	0.0009375	Ent1
75.036	-1.82112	0.0009375	Ent1
75.2518	-1.82854	0.0009375	Ent1
75.4676	-1.83312	0.0009375	Ent1
75.6835	-1.85508	0.0009375	Ent1
75.8993	-1.86007	0.0009375	Ent1
76.1151	-1.87743	0.0009375	Ent1
76.3309	-1.88208	0.0009375	Ent1
76.5468	-1.87951	0.0009375	Ent1
76.7626	-1.86551	0.0009375	Ent1
76.9784	-1.85894	0.0009375	Ent1
77.1942	-1.82208	0.0009375	Ent1
77.4101	-1.78382	0.0009375	Ent1
77.6259	-1.72928	0.0009375	Ent1
77.8417	-1.67948	0.0009375	Ent1
78.0576	-1.63069	0.0009375	Ent1
78.2734	-1.57084	0.0009375	Ent1
78.4892	-1.5105	0.0009375	Ent1
78.705	-1.45197	0.0009375	Ent1
78.9209	-1.3671	0.0009375	Ent1
79.1367	-1.27803	0.0009375	Ent1
79.3525	-1.18152	0.0009375	Ent1
79.5683	-1.07357	0.0009375	Ent1
79.7842	-0.962902	0.0009375	Ent1
80	-0.857868	0.0009375	Ent1
30.1439	-0.993295	0.0009375	Ent1
30.3597	-1.10336	0.0009375	Ent1
30.5755	-1.21971	0.0009375	Ent1
30.7914	-1.33709	0.0009375	Ent1
31.0072	-1.4626	0.0009375	Ent1
31.223	-1.57428	0.0009375	Ent1
31.4388	-1.693	0.0009375	Ent1
31.6547	-1.79178	0.0009375	Ent1
31.8705	-1.87856	0.0009375	Ent1
32.0863	-1.95295	0.0009375	Ent1
32.3022	-2.01879	0.0009375	Ent1
32.518	-2.0778	0.0009375	Ent1
32.7338	-2.15981	0.0009375	Ent1
32.9496	-2.21956	0.0009375	Ent1
33.1655	-2.26421	0.0009375	Ent1
33.3813	-2.28291	0.0009375	Ent1
33.5971	-2.318	0.0009375	Ent1
33.8129	-2.34889	0.0009375	Ent1
34.0288	-2.31369	0.0009375	Ent1
34.2446	-2.30846	0.0009375	Ent1
34.4604	-2.30017	0.0009375	Ent1
34.6763	-2.30639	0.0009375	Ent1
34.8921	-2.30667	0.0009375	Ent1
35.1079	-2.31561	0.0009375	Ent1
35.3237	-2.33256	0.0009375	Ent1
35.5396	-2.36622	0.0009375	Ent1
35.7554	-2.38207	0.0009375	Ent1
35.9712	-2.38898	0.0009375	Ent1
36.1871	-2.40376	0.0009375	Ent1
36.4029	-2.44283	0.0009375	Ent1
36.6187	-2.49132	0.0009375	Ent1
36.8345	-2.50404	0.0009375	Ent1
37.0504	-2.53316	0.0009375	Ent1
37.2662	-2.55792	0.0009375	Ent1
37.482	-2.61021	0.0009375	Ent1
37.6978	-2.65778	0.0009375	Ent1
37.9137	-2.70563	0.0009375	Ent1
38.1295	-2.72255	0.0009375	Ent1
38.3453	-2.73678	0.0009375	Ent1
38.5612	-2.78605	0.0009375	Ent1
38.777	-2.80545	0.0009375	Ent1
38.9928	-2.84159	0.0009375	Ent1
39.2086	-2.86163	0.0009375	Ent1
39.4245	-2.90807	0.0009375	Ent1
39.6403	-2.95514	0.0009375	Ent1
39.8561	-3.02112	0.0009375	Ent1
40.0719	-3.08097	0.0009375	Ent1
40.2878	-3.15804	0.0009375	Ent1
40.5036	-3.2172	0.0009375	Ent1
40.7194	-3.2843	0.0009375	Ent1
40.9353	-3.33293	0.0009375	Ent1
41.1511	-3.40193	0.0009375	Ent1
41.3669	-3.47639	0.0009375	Ent1
41.5827	-3.55982	0.0009375	Ent1
41.7986	-3.65209	0.0009375	Ent1
42.0144	-3.72592	0.0009375	Ent1
42.2302	-3.78356	0.0009375	Ent1
42.446	-3.83076	0.0009375	Ent1
42.6619	-3.87682	0.0009375	Ent1
42.8777	-3.96293	0.0009375	Ent1
43.0935	-4.05493	0.0009375	Ent1
43.3094	-4.14006	0.0009375	Ent1
43.5252	-4.2192	0.0009375	Ent1
43.741	-4.35002	0.0009375	Ent1
43.9568	-4.47927	0.0009375	Ent1
44.1727	-4.57865	0.0009375	Ent1
44.3885	-4.6915	0.0009375	Ent1
44.6043	-4.81511	0.0009375	Ent1
44.8201	-4.94877	0.0009375	Ent1
45.036	-5.08905	0.0009375	Ent1
45.2518	-5.24119	0.0009375	Ent1
45.4676	-5.40461	0.0009375	Ent1
45.6835	-5.58747	0.0009375	Ent1
45.8993	-5.73212	0.0009375	Ent1
46.1151	-5.88463	0.0009375	Ent1
46.3309	-6.03762	0.0009375	Ent1
46.5468	-6.19674	0.0009375	Ent1
46.7626	-6.38132	0.0009375	Ent1
46.9784	-6.55521	0.0009375	Ent1
47.1942	-6.7545	0.0009375	Ent1
47.4101	-6.91505	0.0009375	Ent1
47.6259	-7.08502	0.0009375	Ent1
47.8417	-7.2849	0.0009375	Ent1
48.0576	-7.50037	0.0009375	Ent1
48.2734	-7.70376	0.0009375	Ent1
48.4892	-7.89767	0.0009375	Ent1
48.705	-8.1101	0.0009375	Ent1
48.9209	-8.28541	0.0009375	Ent1
49.1367	-8.45343	0.0009375	Ent1
49.3525	-8.61066	0.0009375	Ent1
49.5683	-8.79049	0.0009375	Ent1
49.7842	-8.96642	0.0009375	Ent1
50	-9.11017	0.0009375	Ent1
50.2158	-9.26707	0.0009375	Ent1
50.4317	-9.41917	0.0009375	Ent1
50.6475	-9.55459	0.0009375	Ent1
50.8633	-9.69674	0.0009375	Ent1
51.0791	-9.79827	0.0009375	Ent1
51.295	-9.88937	0.0009375	Ent1
51.5108	-9.96122	0.0009375	Ent1
51.7266	-10.018	0.0009375	Ent1
51.9424	-10.0766	0.0009375	Ent1
52.1583	-10.1078	0.0009375	Ent1
52.3741	-10.1113	0.0009375	Ent1
52.5899	-10.0966	0.0009375	Ent1
52.8058	-10.0572	0.0009375	Ent1
53.0216	-9.98945	0.0009375	Ent1
53.2374	-9.90412	0.0009375	Ent1
53.4532	-9.77167	0.0009375	Ent1
53.6691	-9.62465	0.0009375	Ent1
53.8849	-9.46666	0.0009375	Ent1
54.1007	-9.24683	0.0009375	Ent1
54.3165	-9.0364	0.0009375	Ent1
54.5324	-8.79417	0.0009375	Ent1
54.7482	-8.52599	0.0009375	Ent1
54.964	-8.21922	0.0009375	Ent1
55.1799	-7.89909	0.0009375	Ent1
55.3957	-7.58372	0.0009375	Ent1
55.6115	-7.23015	0.0009375	Ent1
55.8273	-6.88502	0.0009375	Ent1
56.0432	-6.53978	0.0009375	Ent1
56.259	-6.18894	0.0009375	Ent1
56.4748	-5.84871	0.0009375	Ent1
56.6906	-5.48589	0.0009375	Ent1
56.9065	-5.13282	0.0009375	Ent1
57.1223	-4.78819	0.0009375	Ent1
57.3381	-4.48486	0.0009375	Ent1
57.554	-4.16431	0.0009375	Ent1
57.7698	-3.85191	0.0009375	Ent1
57.9856	-3.55062	0.0009375	Ent1
58.2014	-3.2983	0.0009375	Ent1
58.4173	-3.07347	0.0009375	Ent1
58.6331	-2.8693	0.0009375	Ent1
58.8489	-2.66515	0.0009375	Ent1
59.0647	-2.49472	0.0009375	Ent1
59.2806	-2.33006	0.0009375	Ent1
59.4964	-2.13166	0.0009375	Ent1
59.7122	-1.99914	0.0009375	Ent1
59.9281	-1.90826	0.0009375	Ent1
60.1439	-1.82087	0.0009375	Ent1
60.3597	-1.73961	0.0009375	Ent1
60.5755	-1.66833	0.0009375	Ent1
60.7914	-1.61373	0.0009375	Ent1
61.0072	-1.56927	0.0009375	Ent1
61.223	-1.53859	0.0009375	Ent1
61.4388	-1.53667	0.0009375	Ent1
61.6547	-1.5213	0.0009375	Ent1
61.8705	-1.5129	0.0009375	Ent1
62.0863	-1.51171	0.0009375	Ent1
62.3022	-1.5026	0.0009375	Ent1
62.518	-1.49255	0.0009375	Ent1
62.7338	-1.50747	0.0009375	Ent1
62.9496	-1.52	0.0009375	Ent1
63.1655	-1.52094	0.0009375	Ent1
63.3813	-1.53044	0.0009375	Ent1
63.5971	-1.54078	0.0009375	Ent1
63.8129	-1.5627	0.0009375	Ent1
64.0288	-1.57045	0.0009375	Ent1
64.2446	-1.57522	0.0009375	Ent1
64.4604	-1.5876	0.0009375	Ent1
64.6763	-1.6271	0.0009375	Ent1
64.8921	-1.63758	0.0009375	Ent1
65.1079	-1.65562	0.0009375	Ent1
65.3237	-1.65101	0.0009375	Ent1
65.5396	-1.66423	0.0009375	Ent1
65.7554	-1.67137	0.0009375	Ent1
65.9712	-1.65219	0.0009375	Ent1
66.1871	-1.65378	0.0009375	Ent1
66.4029	-1.65315	0.0009375	Ent1
66.6187	-1.65649	0.0009375	Ent1
66.8345	-1.65341	0.0009375	Ent1
67.0504	-1.64009	0.0009375	Ent1
67.2662	-1.6324	0.0009375	Ent1
67.482	-1.62286	0.0009375	Ent1
67.6978	-1.60746	0.0009375	Ent1
67.9137	-1.59979	0.0009375	Ent1
68.1295	-1.58964	0.0009375	Ent1
68.3453	-1.58202	0.0009375	Ent1
68.5612	-1.60091	0.0009375	Ent1
68.777	-1.61373	0.0009375	Ent1
68.9928	-1.61227	0.0009375	Ent1
69.2086	-1.63835	0.0009375	Ent1
69.4245	-1.64984	0.0009375	Ent1
69.6403	-1.62774	0.0009375	Ent1
69.8561	-1.61815	0.0009375	Ent1
70.0719	-1.64055	0.0009375	Ent1
70.2878	-1.66751	0.0009375	Ent1
70.5036	-1.69096	0.0009375	Ent1
70.7194	-1.70525	0.0009375	Ent1
70.9353	-1.68663	0.0009375	Ent1
71.1511	-1.68051	0.0009375	Ent1
71.3669	-1.69485	0.0009375	Ent1
71.5827	-1.70258	0.0009375	Ent1
71.7986	-1.71481	0.0009375	Ent1
72.0144	-1.71456	0.0009375	Ent1
72.2302	-1.73443	0.0009375	Ent1
72.446	-1.72419	0.0009375	Ent1
72.6619	-1.70643	0.0009375	Ent1
72.8777	-1.72467	0.0009375	Ent1
73.0935	-1.73533	0.0009375	Ent1
73.3094	-1.7347	0.0009375	Ent1
73.5252	-1.7232	0.0009375	Ent1
73.741	-1.73189	0.0009375	Ent1
73.9568	-1.7347	0.0009375	Ent1
74.1727	-1.73446	0.0009375	Ent1
74.3885	-1.73627	0.0009375	Ent1
74.6043	-1.73803	0.0009375	Ent1
74.8201	-1.73892	0.0009375	Ent1
75.036	-1.74653	0.0009375	Ent1
75.2518	-1.78124	0.0009375	Ent1
75.4676	-1.80361	0.0009375	Ent1
75.6835	-1.8161	0.0009375	Ent1
75.8993	-1.85163	0.0009375	Ent1
76.1151	-1.86358	0.0009375	Ent1
76.3309	-1.88554	0.0009375	Ent1
76.5468	-1.89968	0.0009375	Ent1
76.7626	-1.90467	0.0009375	Ent1
76.9784	-1.90449	0.0009375	Ent1
77.1942	-1.88294	0.0009375	Ent1
77.4101	-1.85292	0.0009375	Ent1
77.6259	-1.8042	0.0009375	Ent1
77.8417	-1.73904	0.0009375	Ent1
78.0576	-1.66805	0.0009375	Ent1
78.2734	-1.5947	0.0009375	Ent1
78.4892	-1.50259	0.0009375	Ent1
78.705	-1.41288	0.0009375	Ent1
78.9209	-1.31338	0.0009375	Ent1
79.1367	-1.21512	0.0009375	Ent1
79.3525	-1.11325	0.0009375	Ent1
79.5683	-0.999352	0.0009375	Ent1
79.7842	-0.883824	0.0009375	Ent1
80	-0.770022	0.0009375	Ent1
30.1439	-1.04178	0.00046875	Ent1
30.3597	-1.17494	0.00046875	Ent1
30.5755	-1.29664	0.00046875	Ent1
30.7914	-1.45239	0.00046875	Ent1
31.0072	-1.60346	0.00046875	Ent1
31.223	-1.73974	0.00046875	Ent1
31.4388	-1.86888	0.00046875	Ent1
31.6547	-1.96524	0.00046875	Ent1
31.8705	-2.08483	0.00046875	Ent1
32.0863	-2.16683	0.00046875	Ent1
32.3022	-2.23746	0.00046875	Ent1
32.518	-2.30457	0.00046875	Ent1
32.7338	-2.40525	0.00046875	Ent1
32.9496	-2.49208	0.00046875	Ent1
33.1655	-2.56617	0.00046875	Ent1
33.3813	-2.62359	0.00046875	Ent1
33.5971	-2.66551	0.00046875	Ent1
33.8129	-2.70648	0.00046875	Ent1
34.0288	-2.71722	0.00046875	Ent1
34.2446	-2.757	0.00046875	Ent1
34.4604	-2.76885	0.00046875	Ent1
34.6763	-2.78236	0.00046875	Ent1
34.8921	-2.81312	0.00046875	Ent1
35.1079	-2.85388	0.00046875	Ent1
35.3237	-2.90209	0.00046875	Ent1
35.5396	-2.94891	0.00046875	Ent1
35.7554	-3.01433	0.00046875	Ent1
35.9712	-3.03395	0.00046875	Ent1
36.1871	-3.09561	0.00046875	Ent1
36.4029	-3.16474	0.00046875	Ent1
36.6187	-3.19834	0.00046875	Ent1
36.8345	-3.24646	0.00046875	Ent1
37.0504	-3.32095	0.00046875	Ent1
37.2662	-3.35419	0.00046875	Ent1
37.482	-3.42812	0.00046875	Ent1
37.6978	-3.48179	0.00046875	Ent1
37.9137	-3.55427	0.00046875	Ent1
38.1295	-3.62809	0.00046875	Ent1
38.3453	-3.69461	0.00046875	Ent1
38.5612	-3.7594	0.00046875	Ent1
38.777	-3.82186	0.00046875	Ent1
38.9928	-3.8932	0.00046875	Ent1
39.2086	-3.99111	0.00046875	Ent1
39.4245	-4.09028	0.00046875	Ent1
39.6403	-4.19072	0.00046875	Ent1
39.8561	-4.30856	0.00046875	Ent1
40.0719	-4.39001	0.00046875	Ent1
40.2878	-4.50945	0.00046875	Ent1
40.5036	-4.61197	0.00046875	Ent1
40.7194	-4.71423	0.00046875	Ent1
40.9353	-4.83768	0.00046875	Ent1
41.1511	-4.98629	0.00046875	Ent1
41.3669	-5.15087	0.00046875	Ent1
41.5827	-5.31137	0.00046875	Ent1
41.7986	-5.4459	0.00046875	Ent1
42.0144	-5.64094	0.00046875	Ent1
42.2302	-5.78001	0.00046875	Ent1
42.446	-5.90038	0.00046875	Ent1
42.6619	-6.03471	0.00046875	Ent1
42.8777	-6.20177	0.00046875	Ent1
43.0935	-6.37392	0.00046875	Ent1
43.3094	-6.54458	0.00046875	Ent1
43.5252	-6.74547	0.00046875	Ent1
43.741	-6.94456	0.00046875	Ent1
43.9568	-7.14916	0.00046875	Ent1
44.1727	-7.33709	0.00046875	Ent1
44.3885	-7.56678	0.00046875	Ent1
44.6043	-7.7792	0.00046875	Ent1
44.8201	-7.98465	0.00046875	Ent1
45.036	-8.19329	0.00046875	Ent1
45.2518	-8.4168	0.00046875	Ent1
45.4676	-8.63945	0.00046875	Ent1
45.6835	-8.86041	0.00046875	Ent1
45.8993	-9.08517	0.00046875	Ent1
46.1151	-9.26582	0.00046875	Ent1
46.3309	-9.46817	0.00046875	Ent1
46.5468	-9.68263	0.00046875	Ent1
46.7626	-9.88009	0.00046875	Ent1
46.9784	-10.0727	0.00046875	Ent1
47.1942	-10.2443	0.00046875	Ent1
47.4101	-10.4105	0.00046875	Ent1
47.6259	-10.5863	0.00046875	Ent1
47.8417	-10.72	0.00046875	Ent1
48.0576	-10.8603	0.00046875	Ent1
48.2734	-11.0037	0.00046875	Ent1
48.4892	-11.1193	0.00046875	Ent1
48.705	-11.2071	0.00046875	Ent1
48.9209	-11.2744	0.00046875	Ent1
49.1367	-11.3329	0.00046875	Ent1
49.3525	-11.3632	0.00046875	Ent1
49.5683	-11.3744	0.00046875	Ent1
49.7842	-11.3714	0.00046875	Ent1
50	-11.3485	0.00046875	Ent1
50.2158	-11.2627	0.00046875	Ent1
50.4317	-11.1878	0.00046875	Ent1
50.6475	-11.0842	0.00046875	Ent1
50.8633	-10.9518	0.00046875	Ent1
51.0791	-10.7779	0.00046875	Ent1
51.295	-10.5974	0.00046875	Ent1
51.5108	-10.3921	0.00046875	Ent1
51.7266	-10.1538	0.00046875	Ent1
51.9424	-9.89112	0.00046875	Ent1
52.1583	-9.64028	0.00046875	Ent1
52.3741	-9.33064	0.00046875	Ent1
52.5899	-8.98413	0.00046875	Ent1
52.8058	-8.64072	0.00046875	Ent1
53.0216	-8.28308	0.00046875	Ent1
53.2374	-7.91598	0.00046875	Ent1
53.4532	-7.49135	0.00046875	Ent1
53.6691	-7.09536	0.00046875	Ent1
53.8849	-6.70691	0.00046875	Ent1
54.1007	-6.28527	0.00046875	Ent1
54.3165	-5.88101	0.00046875	Ent1
54.5324	-5.48871	0.00046875	Ent1
54.7482	-5.11511	0.00046875	Ent1
54.964	-4.74992	0.00046875	Ent1
55.1799	-4.39203	0.00046875	Ent1
55.3957	-4.05743	0.00046875	Ent1
55.6115	-3.73842	0.00046875	Ent1
55.8273	-3.45479	0.00046875	Ent1
56.0432	-3.20022	0.00046875	Ent1
56.259	-2.95278	0.00046875	Ent1
56.4748	-2.74866	0.00046875	Ent1
56.6906	-2.55946	0.00046875	Ent1
56.9065	-2.39535	0.00046875	Ent1
57.1223	-2.26731	0.00046875	Ent1
57.3381	-2.13486	0.00046875	Ent1
57.554	-2.03515	0.00046875	Ent1
57.7698	-1.9585	0.00046875	Ent1
57.9856	-1.87052	0.00046875	Ent1
58.2014	-1.82291	0.00046875	Ent1
58.4173	-1.79452	0.00046875	Ent1
58.6331	-1.77184	0.00046875	Ent1
58.8489	-1.76626	0.00046875	Ent1
59.0647	-1.75655	0.00046875	Ent1
59.2806	-1.77158	0.00046875	Ent1
59.4964	-1.76805	0.00046875	Ent1
59.7122	-1.76979	0.00046875	Ent1
59.9281	-1.79575	0.00046875	Ent1
60.1439	-1.79836	0.00046875	Ent1
60.3597	-1.79657	0.00046875	Ent1
60.5755	-1.79954	0.00046875	Ent1
60.7914	-1.82382	0.00046875	Ent1
[truncated: 55,029 more rows]

## Sheet: Figure 5
FRET	Cell	System
9.04	WT	Ent1
9.78	WT	Ent1
12.02	WT	Ent1
10.15	WT	Ent1
4.07	WT	Ent1
3.72	WT	Ent1
6.9	WT	Ent1
1.88	WT	Ent1
1.38	WT	Ent1
2.84	WT	Ent1
12.24	WT	Ent1
5.22	WT	Ent1
15.81	WT	Ent1
11.42	WT	Ent1
2.57	WT	Ent1
5.11	WT	Ent1
12.41	WT	Ent1
16.3	WT	Ent1
5.08	WT	Ent1
8.15	WT	Ent1
13.01	WT	Ent1
0.27	WT	Ent1
11.74	WT	Ent1
5.9	WT	Ent1
15.58	WT	Ent1
5.12	WT	Ent1
10.82	WT	Ent1
11.18	WT	Ent1
6.58	WT	Ent1
4.49	WT	Ent1
7.34	WT	Ent1
9.84	WT	Ent1
9.73	WT	Ent1
12.71	WT	Ent1
7.45	WT	Ent1
8.15	WT	Ent1
6.18	WT	Ent1
15.37	WT	Ent1
11.27	WT	Ent1
14.3	WT	Ent1
1.86	WT	Ent1
9.37	WT	Ent1
7.4	WT	Ent1
3.44	WT	Ent1
7.42	WT	Ent1
11.33	WT	Ent1
5.51	WT	Ent1
13.65	WT	Ent1
14.27	WT	Ent1
10.75	WT	Ent1
5.38	WT	Ent1
2.84	WT	Ent1
1.87	WT	Ent1
18.18	WT	Ent1
9.87	Clat + Arr + W	Ent1
2.77	Clat + Arr + W	Ent1
5.22	Clat + Arr + W	Ent1
12.27	Clat + Arr + W	Ent1
2.78	Clat + Arr + W	Ent1
0.67	Clat + Arr + W	Ent1
8.8	Clat + Arr + W	Ent1
0.12	Clat + Arr + W	Ent1
12.19	Clat + Arr + W	Ent1
10.02	Clat + Arr + W	Ent1
0.55	Clat + Arr + W	Ent1
2.28	Clat + Arr + W	Ent1
1.97	Clat + Arr + W	Ent1
8.05	Clat + Arr + W	Ent1
7.21	Clat + Arr + W	Ent1
4.21	Clat + Arr + W	Ent1
7.32	Clat + Arr + W	Ent1
6.58	Clat + Arr + W	Ent1
6.55	Clat + Arr + W	Ent1
7.53	Clat + Arr + W	Ent1
11.83	Clat + Arr + W	Ent1
1.32	Clat + Arr + W	Ent1
5.84	Clat + Arr + W	Ent1
13.59	Clat + Arr + W	Ent1
6.48	Clat + Arr + W	Ent1
3.93	Clat + Arr + W	Ent1
9.33	Clat + Arr + W	Ent1
1.45	Clat + Arr + W	Ent1
5.65	Clat + Arr + W	Ent1
2.57	Clat + Arr + W	Ent1
0.62	Clat + Arr + W	Ent1
3.93	Clat + Arr + W	Ent1
6.91	Clat + Arr + W	Ent1
7.67	Clat + Arr + W	Ent1
2.33	Clat + Arr + W	Ent1
6.84	Clat + Arr + W	Ent1
7.04	Clat + Arr + W	Ent1
4.5	Clat + Arr + W	Ent1
7.77	Clat + Arr + W	Ent1
9.96	Clat + Arr + W	Ent1
16.54	Clat + Arr + W	Ent1
12.56	Clat + Arr + W	Ent1
0.11	Clat + Arr + W	Ent1
7.78	Clat + Arr + W	Ent1
4.28	Clat + Arr + W	Ent1
2.44	Clat + Arr + W	Ent1
7.6	Clat + Arr + W	Ent1
8.18	Clat + Arr + W	Ent1
4.29	Clat + Arr + W	Ent1
1.31	Clat + Arr + W	Ent1
5.33	Clat + Arr + W	Ent1
7.49	Clat + Arr + W	Ent1
1.81	Clat + Arr + W	Ent1
3.96	Clat + Arr + W	Ent1
4.75	Clat + Arr + W	Ent1
2.63	Clat + Arr + W	Ent1
0.6	Clat + Arr + W	Ent1
0.59	Clat + Arr + W	Ent1
4.3	Clat + Arr + W	Ent1
6.83	Clat + Arr + W	Ent1
3.16	Clat + Arr + W	Ent1
7.59	Clat + Arr + W	Ent1
9.38	Clat + Arr + W	Ent1
0.95	Clat + Arr + W	Ent1
5.78	Clat + Arr + W	Ent1
5.75	Clat + Arr + W	Ent1
12.51	Clat	Ent1
7.53	Clat	Ent1
6.57	Clat	Ent1
11.99	Clat	Ent1
0.3	Clat	Ent1
3.14	Clat	Ent1
2.1	Clat	Ent1
9.52	Clat	Ent1
5.54	Clat	Ent1
6.36	Clat	Ent1
4.51	Clat	Ent1
14.01	Clat	Ent1
6.95	Clat	Ent1
5.37	Clat	Ent1
3.04	Clat	Ent1
5.23	Clat	Ent1
7.61	Clat	Ent1
5.4	Clat	Ent1
4.74	Clat	Ent1
0.53	Clat	Ent1
6.4	Clat	Ent1
9.83	Clat	Ent1
5.8	Clat	Ent1
1.04	Clat	Ent1
10.12	Clat	Ent1
3.51	Clat	Ent1
3.19	Clat	Ent1
2.2	Clat	Ent1
0.56	Clat	Ent1
2.08	Clat	Ent1
4.01	Clat	Ent1
6.75	Clat	Ent1
16.94	Clat	Ent1
6.21	Clat	Ent1
6.91	Clat	Ent1
0.9	Clat	Ent1
2.12	Clat	Ent1
3.86	Clat	Ent1
7.59	Clat	Ent1
2.13	Clat	Ent1
8.95	Clat	Ent1
7.72	Clat	Ent1
13.22	Clat	Ent1
11.26	Clat	Ent1
10.18	Clat	Ent1
9.19	Clat	Ent1
4.87	Clat	Ent1
8.09	Clat	Ent1
11.34	Clat	Ent1
0.21	Clat	Ent1
5.32	Arr	Ent1
0.21	Arr	Ent1
0.69	Arr	Ent1
5.45	Arr	Ent1
8.66	Arr	Ent1
1.73	Arr	Ent1
9.94	Arr	Ent1
4.98	Arr	Ent1
9.67	Arr	Ent1
0.44	Arr	Ent1
0.02	Arr	Ent1
8.3	Arr	Ent1
6.55	Arr	Ent1
13.72	Arr	Ent1
2.88	Arr	Ent1
2.58	Arr	Ent1
11.12	Arr	Ent1
11.15	Arr	Ent1
9.58	Arr	Ent1
9.07	Arr	Ent1
15.88	Arr	Ent1
4.5	Arr	Ent1
6.71	Arr	Ent1
6.83	Arr	Ent1
4.49	Arr	Ent1
14.35	Arr	Ent1
13.16	Arr	Ent1
8.82	Arr	Ent1
11.61	Arr	Ent1
9.09	Arr	Ent1
3.61	Arr	Ent1
8.66	Arr	Ent1
7.8	Arr	Ent1
11.71	Arr	Ent1
8.43	Arr	Ent1
8.29	Arr	Ent1
6.3	Arr	Ent1
11.96	Arr	Ent1
7.84	Arr	Ent1
5.19	Arr	Ent1
12.93	Arr	Ent1
10.89	Arr	Ent1
2.91	Arr	Ent1
8.81	Arr	Ent1
4.16	Arr	Ent1
14.07	Arr	Ent1
9.55	Arr	Ent1
14.87	Arr	Ent1
8.94	Arr	Ent1
18.35	Arr	Ent1
7.55	Arr	Ent1
0.24	Arr	Ent1
9.07	Arr	Ent1
2.1	Arr	Ent1
13.71	W	Ent1
10.23	W	Ent1
10.07	W	Ent1
13.96	W	Ent1
12.14	W	Ent1
2.8	W	Ent1
0.51	W	Ent1
11.18	W	Ent1
13.67	W	Ent1
2.41	W	Ent1
2.64	W	Ent1
7.15	W	Ent1
4.69	W	Ent1
2.52	W	Ent1
8.02	W	Ent1
0.34	W	Ent1
4.76	W	Ent1
8.46	W	Ent1
10.14	W	Ent1
6.23	W	Ent1
14.82	W	Ent1
9.06	W	Ent1
8.16	W	Ent1
8.58	W	Ent1
8.8	W	Ent1
7.39	W	Ent1
8.32	W	Ent1
4.47	W	Ent1
7.17	W	Ent1
12.99	W	Ent1
6.72	W	Ent1
18.65	W	Ent1
14.97	W	Ent1
11.13	W	Ent1
9.72	W	Ent1
6.12	W	Ent1
15.66	W	Ent1
7.82	W	Ent1
14.08	W	Ent1
8.46	W	Ent1
6.92	W	Ent1
4.67	W	Ent1
6.61	W	Ent1
8.54	W	Ent1
10.53	W	Ent1
13.64	W	Ent1
6.45	W	Ent1
3.29	W	Ent1
5.46	W	Ent1
2.25	W	Ent1
5.75	Clat + Arr	Ent1
10.3	Clat + Arr	Ent1
1.91	Clat + Arr	Ent1
3.2	Clat + Arr	Ent1
13.86	Clat + Arr	Ent1
3.39	Clat + Arr	Ent1
18.75	Clat + Arr	Ent1
8	Clat + Arr	Ent1
3.67	Clat + Arr	Ent1
8.45	Clat + Arr	Ent1
8.45	Clat + Arr	Ent1
11.37	Clat + Arr	Ent1
6.94	Clat + Arr	Ent1
2.19	Clat + Arr	Ent1
1.45	Clat + Arr	Ent1
8.34	Clat + Arr	Ent1
4.54	Clat + Arr	Ent1
10.41	Clat + Arr	Ent1
2.03	Clat + Arr	Ent1
2.04	Clat + Arr	Ent1
3.05	Clat + Arr	Ent1
3.61	Clat + Arr	Ent1
3.72	Clat + Arr	Ent1
3.79	Clat + Arr	Ent1
6.98	Clat + Arr	Ent1
0.42	Clat + Arr	Ent1
11.2	Clat + Arr	Ent1
1.74	Clat + Arr	Ent1
0.44	Clat + Arr	Ent1
4.04	Clat + Arr	Ent1
12.49	Clat + Arr	Ent1
10.77	Clat + Arr	Ent1
1.84	Clat + Arr	Ent1
4.36	Clat + Arr	Ent1
8.38	Clat + Arr	Ent1
4.56	Clat + Arr	Ent1
8.39	Clat + Arr	Ent1
1.14	Clat + Arr	Ent1
6.94	Clat + Arr	Ent1
5.14	Clat + Arr	Ent1
9.15	Clat + Arr	Ent1
5.24	Clat + Arr	Ent1
9.51	Clat + Arr	Ent1
5.36	Clat + Arr	Ent1
6.75	Clat + Arr	Ent1
4.98	Clat + Arr	Ent1
4.6	Clat + Arr	Ent1
7.02	Clat + Arr	Ent1
5.57	Clat + Arr	Ent1
7.66	Clat + Arr	Ent1
7.64	Clat + Arr	Ent1
1.86	Clat + Arr	Ent1
5.15	Clat + Arr	Ent1
3.98	Clat + Arr	Ent1
8.06	Clat + Arr	Ent1
8.56	Clat + W	Ent1
7.01	Clat + W	Ent1
16.22	Clat + W	Ent1
7.59	Clat + W	Ent1
3.89	Clat + W	Ent1
2.04	Clat + W	Ent1
3.69	Clat + W	Ent1
8.9	Clat + W	Ent1
19.27	Clat + W	Ent1
9.66	Clat + W	Ent1
4.39	Clat + W	Ent1
3.77	Clat + W	Ent1
6.46	Clat + W	Ent1
2.21	Clat + W	Ent1
10	Clat + W	Ent1
1.1	Clat + W	Ent1
5.41	Clat + W	Ent1
9.94	Clat + W	Ent1
8.92	Clat + W	Ent1
11.23	Clat + W	Ent1
2.83	Clat + W	Ent1
6.08	Clat + W	Ent1
7.96	Clat + W	Ent1
8.13	Clat + W	Ent1
3.05	Clat + W	Ent1
3.79	Clat + W	Ent1
3.35	Clat + W	Ent1
1.89	Clat + W	Ent1
6.13	Clat + W	Ent1
1.67	Clat + W	Ent1
7.65	Clat + W	Ent1
11.07	Clat + W	Ent1
16.15	Clat + W	Ent1
8.09	Clat + W	Ent1
4.4	Clat + W	Ent1
10.66	Clat + W	Ent1
0.74	Clat + W	Ent1
4.71	Clat + W	Ent1
5.87	Clat + W	Ent1
17.09	Clat + W	Ent1
3.98	Clat + W	Ent1
10.01	Clat + W	Ent1
8.92	Clat + W	Ent1
12.46	Clat + W	Ent1
8.82	Clat + W	Ent1
1.96	Clat + W	Ent1
7.66	Clat + W	Ent1
16.47	Clat + W	Ent1
6.31	Clat + W	Ent1
2.36	Clat + W	Ent1
4.33	Clat + W	Ent1
2.21	Clat + W	Ent1
3.42	Clat + W	Ent1
0.86	Clat + W	Ent1
8.5	Clat + W	Ent1
3.68	Clat + W	Ent1
7.01	Clat + W	Ent1
9.66	Clat + W	Ent1
9.48	Arr + W	Ent1
8.84	Arr + W	Ent1
10.56	Arr + W	Ent1
3.33	Arr + W	Ent1
4.95	Arr + W	Ent1
9.72	Arr + W	Ent1
9.02	Arr + W	Ent1
11.37	Arr + W	Ent1
3.49	Arr + W	Ent1
4.93	Arr + W	Ent1
16.91	Arr + W	Ent1
5.25	Arr + W	Ent1
12.84	Arr + W	Ent1
4.53	Arr + W	Ent1
7.17	Arr + W	Ent1
17.32	Arr + W	Ent1
8.48	Arr + W	Ent1
2.85	Arr + W	Ent1
7.99	Arr + W	Ent1
5.28	Arr + W	Ent1
2.84	Arr + W	Ent1
10.42	Arr + W	Ent1
4.1	Arr + W	Ent1
7.2	Arr + W	Ent1
11.89	Arr + W	Ent1
12.84	Arr + W	Ent1
12.79	Arr + W	Ent1
12.83	Arr + W	Ent1
5.42	Arr + W	Ent1
13.01	Arr + W	Ent1
15.4	Arr + W	Ent1
13.8	Arr + W	Ent1
1.31	Arr + W	Ent1
6.93	Arr + W	Ent1
5.28	Arr + W	Ent1
11.18	Arr + W	Ent1
8.99	Arr + W	Ent1
6.04	Arr + W	Ent1
10.53	Arr + W	Ent1
4.42	Arr + W	Ent1
6.49	Arr + W	Ent1
7.04	Arr + W	Ent1
14.98	Arr + W	Ent1
14.78	Arr + W	Ent1
13.32	Arr + W	Ent1
13.92	Arr + W	Ent1
6.5	Arr + W	Ent1
13.75	Arr + W	Ent1
10.74	Arr + W	Ent1
3.86	Arr + W	Ent1
7.71	Arr + W	Ent1
4.28	Arr + W	Ent1
11.41	WT	Ent1
7.12	WT	Ent1
17.19	WT	Ent1
5.1	WT	Ent1
15.88	WT	Ent1
4.34	WT	Ent1
10.25	WT	Ent1
7.24	WT	Ent1
8.44	WT	Ent1
19.16	WT	Ent1
9.86	WT	Ent1
7.56	WT	Ent1
4.62	WT	Ent1
1.93	WT	Ent1
11.82	WT	Ent1
3.96	WT	Ent1
4.83	WT	Ent1
6.24	WT	Ent1
3.61	WT	Ent1
1.46	WT	Ent1
7.02	WT	Ent1
5.48	WT	Ent1
5.7	WT	Ent1
7.51	WT	Ent1
1.26	WT	Ent1
9.83	WT	Ent1
8.54	WT	Ent1
3.55	WT	Ent1
8.14	WT	Ent1
8.69	WT	Ent1
15.04	WT	Ent1
10.32	WT	Ent1
6.75	WT	Ent1
0.24	WT	Ent1
16.61	WT	Ent1
6.5	WT	Ent1
9.04	WT	Ent1
8.79	WT	Ent1
10.02	WT	Ent1
5.69	WT	Ent1
15.89	WT	Ent1
3.79	WT	Ent1
6.36	WT	Ent1
5.54	WT	Ent1
4.1	WT	Ent1
12.02	WT	Ent1
7.31	WT	Ent1
5.06	WT	Ent1
8.51	WT	Ent1
5.53	WT	Ent1
10.05	WT	Ent1
11.35	WT	Ent1
10.17	WT	Ent1
7.02	WT	Ent1
2.08	WT	Ent1
12.66	WT	Ent1
6.56	WT	Ent1
19.1	WT	Ent1
6.35	WT	Ent1
8.82	WT	Ent1
7.45	WT	Ent1
3.47	WT	Ent1
4.78	Clat + Arr + W	Ent1
4.71	Clat + Arr + W	Ent1
8.37	Clat + Arr + W	Ent1
6.28	Clat + Arr + W	Ent1
6.3	Clat + Arr + W	Ent1
5.71	Clat + Arr + W	Ent1
0.8	Clat + Arr + W	Ent1
6.11	Clat + Arr + W	Ent1
2.31	Clat + Arr + W	Ent1
1.34	Clat + Arr + W	Ent1
7.34	Clat + Arr + W	Ent1
7.46	Clat + Arr + W	Ent1
1.14	Clat + Arr + W	Ent1
1.48	Clat + Arr + W	Ent1
1.02	Clat + Arr + W	Ent1
2.33	Clat + Arr + W	Ent1
1.39	Clat + Arr + W	Ent1
0.27	Clat + Arr + W	Ent1
8.07	Clat + Arr + W	Ent1
0.25	Clat + Arr + W	Ent1
6.85	Clat + Arr + W	Ent1
0.51	Clat + Arr + W	Ent1
2.1	Clat + Arr + W	Ent1
7.03	Clat + Arr + W	Ent1
2.63	Clat + Arr + W	Ent1
2.07	Clat + Arr + W	Ent1
1.25	Clat + Arr + W	Ent1
4.42	Clat + Arr + W	Ent1
8.28	Clat + Arr + W	Ent1
10.31	Clat + Arr + W	Ent1
2.97	Clat + Arr + W	Ent1
4.1	Clat + Arr + W	Ent1
2.75	Clat + Arr + W	Ent1
6.02	Clat + Arr + W	Ent1
0.78	Clat + Arr + W	Ent1
4.25	Clat + Arr + W	Ent1
0.57	Clat + Arr + W	Ent1
8.18	Clat + Arr + W	Ent1
1.72	Clat + Arr + W	Ent1
4.91	Clat + Arr + W	Ent1
3.43	Clat + Arr + W	Ent1
2.97	Clat + Arr + W	Ent1
4.79	Clat + Arr + W	Ent1
2.3	Clat + Arr + W	Ent1
5.35	Clat + Arr + W	Ent1
2.8	Clat + Arr + W	Ent1
0.9	Clat	Ent1
3.91	Clat	Ent1
2.39	Clat	Ent1
1.82	Clat	Ent1
8.26	Clat	Ent1
5.16	Clat	Ent1
11.82	Clat	Ent1
10	Clat	Ent1
6.94	Clat	Ent1
4.82	Clat	Ent1
2.57	Clat	Ent1
9.08	Clat	Ent1
2.02	Clat	Ent1
4.97	Clat	Ent1
0.72	Clat	Ent1
10.22	Clat	Ent1
0.65	Clat	Ent1
5.09	Clat	Ent1
2.16	Clat	Ent1
2.98	Clat	Ent1
3.84	Clat	Ent1
7.55	Clat	Ent1
7.14	Clat	Ent1
6.48	Clat	Ent1
4.73	Clat	Ent1
0.84	Clat	Ent1
6.64	Clat	Ent1
10.01	Clat	Ent1
8.47	Clat	Ent1
1.52	Clat	Ent1
9.3	Clat	Ent1
7.01	Clat	Ent1
7.43	Clat	Ent1
4.99	Clat	Ent1
2.45	Clat	Ent1
3.47	Clat	Ent1
6.33	Clat	Ent1
1.55	Clat	Ent1
0.86	Clat	Ent1
8.7	Clat	Ent1
9.04	Clat	Ent1
1.85	Clat	Ent1
4.85	Clat	Ent1
1.77	Clat	Ent1
10	Clat	Ent1
0.58	Clat	Ent1
1.6	Clat	Ent1
5.38	Clat	Ent1
11.65	Arr	Ent1
3.76	Arr	Ent1
15.78	Arr	Ent1
2.04	Arr	Ent1
15.81	Arr	Ent1
9.73	Arr	Ent1
13.07	Arr	Ent1
9.07	Arr	Ent1
3.48	Arr	Ent1
10.5	Arr	Ent1
8.44	Arr	Ent1
14.71	Arr	Ent1
10.3	Arr	Ent1
8.67	Arr	Ent1
7.36	Arr	Ent1
5.98	Arr	Ent1
5.12	Arr	Ent1
11.36	Arr	Ent1
7.52	Arr	Ent1
8.96	Arr	Ent1
18.97	Arr	Ent1
11.66	Arr	Ent1
5.67	Arr	Ent1
7.07	Arr	Ent1
7.7	Arr	Ent1
5.31	Arr	Ent1
2.77	Arr	Ent1
13.12	Arr	Ent1
1.55	Arr	Ent1
12.79	Arr	Ent1
10.68	Arr	Ent1
8.53	Arr	Ent1
3.69	Arr	Ent1
14.04	Arr	Ent1
16.62	Arr	Ent1
17.29	Arr	Ent1
15.12	Arr	Ent1
11.66	Arr	Ent1
6.27	Arr	Ent1
4.79	Arr	Ent1
9.93	Arr	Ent1
16.03	Arr	Ent1
7.28	Arr	Ent1
8.13	Arr	Ent1
8.25	Arr	Ent1
13.38	Arr	Ent1
6.53	Arr	Ent1
12.28	Arr	Ent1
7.5	W	Ent1
4.63	W	Ent1
6.55	W	Ent1
8.26	W	Ent1
5.27	W	Ent1
6.13	W	Ent1
14.86	W	Ent1
0.86	W	Ent1
13.11	W	Ent1
7.17	W	Ent1
9.95	W	Ent1
11.89	W	Ent1
11.86	W	Ent1
17.05	W	Ent1
11.43	W	Ent1
11.6	W	Ent1
16.77	W	Ent1
16.79	W	Ent1
10.1	W	Ent1
8.62	W	Ent1
0.54	W	Ent1
6.31	W	Ent1
2.09	W	Ent1
12.09	W	Ent1
3.87	W	Ent1
2.94	W	Ent1
9.63	W	Ent1
4.46	W	Ent1
10.48	W	Ent1
8.4	W	Ent1
5.01	W	Ent1
10.18	W	Ent1
3.32	W	Ent1
6.92	W	Ent1
12.61	W	Ent1
7.26	W	Ent1
3.21	W	Ent1
10.24	W	Ent1
9.8	W	Ent1
12.7	W	Ent1
0.87	W	Ent1
4.73	W	Ent1
14.47	W	Ent1
16.3	W	Ent1
3.65	W	Ent1
6.93	W	Ent1
6.1	W	Ent1
9.21	W	Ent1
8.2	Arr + W	Ent1
3.32	Arr + W	Ent1
3.58	Arr + W	Ent1
13.45	Arr + W	Ent1
4.03	Arr + W	Ent1
3.54	Arr + W	Ent1
15.24	Arr + W	Ent1
11.57	Arr + W	Ent1
4.35	Arr + W	Ent1
8.12	Arr + W	Ent1
15.96	Arr + W	Ent1
12.28	Arr + W	Ent1
5.09	Arr + W	Ent1
11.99	Arr + W	Ent1
10	Arr + W	Ent1
16.76	Arr + W	Ent1
5.73	Arr + W	Ent1
9.36	Arr + W	Ent1
17.4	Arr + W	Ent1
6.39	Arr + W	Ent1
12.08	Arr + W	Ent1
8.84	Arr + W	Ent1
13.98	Arr + W	Ent1
6.34	Arr + W	Ent1
8.79	Arr + W	Ent1
10.3	Arr + W	Ent1
5.68	Arr + W	Ent1
11.85	Arr + W	Ent1
4	Arr + W	Ent1
6.2	Arr + W	Ent1
4.86	Arr + W	Ent1
3.83	Arr + W	Ent1
2.45	Arr + W	Ent1
14.45	Arr + W	Ent1
6.05	Arr + W	Ent1
12.76	Arr + W	Ent1
14.96	Arr + W	Ent1
8.02	Arr + W	Ent1
10.45	Arr + W	Ent1
2.15	Arr + W	Ent1
2.13	Arr + W	Ent1
0.47	Arr + W	Ent1
5.6	Arr + W	Ent1
5.82	Arr + W	Ent1
2.41	Arr + W	Ent1
3.42	Arr + W	Ent1
2.83	Arr + W	Ent1
7.14	Arr + W	Ent1
15.58	Arr + W	Ent1
10.38	Arr + W	Ent1
4.56	Arr + W	Ent1
9.39	Clat + Arr	Ent1
12.22	Clat + Arr	Ent1
11.24	Clat + Arr	Ent1
14.41	Clat + Arr	Ent1
0.6	Clat + Arr	Ent1
1.16	Clat + Arr	Ent1
2.67	Clat + Arr	Ent1
6.16	Clat + Arr	Ent1
2.3	Clat + Arr	Ent1
3.98	Clat + Arr	Ent1
6.89	Clat + Arr	Ent1
5.81	Clat + Arr	Ent1
1.3	Clat + Arr	Ent1
5.94	Clat + Arr	Ent1
4.59	Clat + Arr	Ent1
3.72	Clat + Arr	Ent1
10.62	Clat + Arr	Ent1
6.14	Clat + Arr	Ent1
6.06	Clat + Arr	Ent1
4.93	Clat + Arr	Ent1
2.6	Clat + Arr	Ent1
11.7	Clat + Arr	Ent1
1.69	Clat + Arr	Ent1
6.31	Clat + Arr	Ent1
11.83	Clat + Arr	Ent1
2.87	Clat + Arr	Ent1
4.91	Clat + Arr	Ent1
3.64	Clat + Arr	Ent1
3.33	Clat + Arr	Ent1
4.23	Clat + Arr	Ent1
3.84	Clat + Arr	Ent1
5.03	Clat + Arr	Ent1
7.08	Clat + Arr	Ent1
4.04	Clat + Arr	Ent1
5.46	Clat + Arr	Ent1
3.2	Clat + Arr	Ent1
6.43	Clat + Arr	Ent1
2.94	Clat + Arr	Ent1
9.45	Clat + Arr	Ent1
1.12	Clat + Arr	Ent1
3.81	Clat + Arr	Ent1
2.81	Clat + Arr	Ent1
7.49	Clat + Arr	Ent1
5.97	Clat + Arr	Ent1
6.7	Clat + Arr	Ent1
8.68	Clat + Arr	Ent1
10.21	Clat + Arr	Ent1
4.24	Clat + Arr	Ent1
1.18	Clat + Arr	Ent1
1.52	Clat + Arr	Ent1
10.41	Clat + Arr	Ent1
1.47	Clat + Arr	Ent1
2.52	Clat + Arr	Ent1
6.09	Clat + Arr	Ent1
4.78	Clat + Arr	Ent1
1.63	Clat + Arr	Ent1
10.53	Clat + W	Ent1
6.4	Clat + W	Ent1
16.88	Clat + W	Ent1
6.04	Clat + W	Ent1
10.04	Clat + W	Ent1
1.44	Clat + W	Ent1
3.99	Clat + W	Ent1
5.22	Clat + W	Ent1
7.16	Clat + W	Ent1
7.8	Clat + W	Ent1
3.58	Clat + W	Ent1
6.71	Clat + W	Ent1
4.98	Clat + W	Ent1
5.76	Clat + W	Ent1
1.34	Clat + W	Ent1
3.17	Clat + W	Ent1
9.69	Clat + W	Ent1
5.69	Clat + W	Ent1
2.09	Clat + W	Ent1
5.33	Clat + W	Ent1
17.07	Clat + W	Ent1
11.38	Clat + W	Ent1
1.44	Clat + W	Ent1
8.26	Clat + W	Ent1
1.36	Clat + W	Ent1
6.21	Clat + W	Ent1
3.2	Clat + W	Ent1
7.42	Clat + W	Ent1
2.3	Clat + W	Ent1
6.16	Clat + W	Ent1
11.85	Clat + W	Ent1
8.98	Clat + W	Ent1
6.44	Clat + W	Ent1
8.97	Clat + W	Ent1
1.58	Clat + W	Ent1
2.18	Clat + W	Ent1
12.1	Clat + W	Ent1
7.05	Clat + W	Ent1
3.83	Clat + W	Ent1
9.27	Clat + W	Ent1
9.91	Clat + W	Ent1
0.64	Clat + W	Ent1
5.72	Clat + W	Ent1
7.07	Clat + W	Ent1
1.52	Clat + W	Ent1
1.78	Clat + W	Ent1
2.09	Clat + W	Ent1
9.87	Clat + W	Ent1
1.07	Clat + W	Ent1
2.92	Clat + W	Ent1
4.96	Clat + W	Ent1
4.2	Clat + W	Ent1
6.51	Clat + W	Ent1
9.2	Clat + W	Ent1
8.95	Clat + W	Ent1
5.11	Clat + W	Ent1
1.8	Clat + W	Ent1
4.92	Clat + W	Ent1
4.12	Clat + W	Ent1
8.41	Clat + W	Ent1
3.25	Clat + W	Ent1
1.79	Clat + W	Ent1
7.42	Clat + W	Ent1
2.85	Clat + W	Ent1
7.3	WT	Ent2
1.44	WT	Ent2
12.12	WT	Ent2
6.18	WT	Ent2
3.35	WT	Ent2
19.07	WT	Ent2
11.88	WT	Ent2
5.3	WT	Ent2
6.89	WT	Ent2
4.08	WT	Ent2
17.3	WT	Ent2
4.87	WT	Ent2
13.36	WT	Ent2
10.12	WT	Ent2
7.04	WT	Ent2
5.01	WT	Ent2
10.98	WT	Ent2
3.58	WT	Ent2
7.79	WT	Ent2
19.16	WT	Ent2
6.78	WT	Ent2
11.13	WT	Ent2
17.32	WT	Ent2
6.25	WT	Ent2
7.9	WT	Ent2
13.09	WT	Ent2
8.76	WT	Ent2
12.47	WT	Ent2
16.46	WT	Ent2
4.51	WT	Ent2
6.72	WT	Ent2
11.98	WT	Ent2
5.27	WT	Ent2
5.98	WT	Ent2
9.09	WT	Ent2
16.59	WT	Ent2
15.17	WT	Ent2
12.74	WT	Ent2
8.16	WT	Ent2
7.32	WT	Ent2
8.08	WT	Ent2
9.3	WT	Ent2
4.51	WT	Ent2
9.67	WT	Ent2
12.19	WT	Ent2
6.69	WT	Ent2
12.46	WT	Ent2
5.97	WT	Ent2
10.26	WT	Ent2
5.6	WT	Ent2
11.39	WT	Ent2
5.14	WT	Ent2
4.26	WT	Ent2
10.77	WT	Ent2
4.72	WT	Ent2
8.16	WT	Ent2
16.35	WT	Ent2
6.34	WT	Ent2
16.93	WT	Ent2
20.17	WT	Ent2
15.34	WT	Ent2
13.04	WT	Ent2
11.99	WT	Ent2
15.27	WT	Ent2
8.12	Clat + Arr + W	Ent2
7.11	Clat + Arr + W	Ent2
9.29	Clat + Arr + W	Ent2
5.41	Clat + Arr + W	Ent2
6.02	Clat + Arr + W	Ent2
7.97	Clat + Arr + W	Ent2
4.18	Clat + Arr + W	Ent2
3.22	Clat + Arr + W	Ent2
9.22	Clat + Arr + W	Ent2
0.05	Clat + Arr + W	Ent2
7.26	Clat + Arr + W	Ent2
5.85	Clat + Arr + W	Ent2
5.34	Clat + Arr + W	Ent2
9.14	Clat + Arr + W	Ent2
3.43	Clat + Arr + W	Ent2
5.97	Clat + Arr + W	Ent2
6.52	Clat + Arr + W	Ent2
9.83	Clat + Arr + W	Ent2
7.03	Clat + Arr + W	Ent2
9.23	Clat + Arr + W	Ent2
5.13	Clat + Arr + W	Ent2
7.5	Clat + Arr + W	Ent2
6.79	Clat + Arr + W	Ent2
7.98	Clat + Arr + W	Ent2
13.02	Clat + Arr + W	Ent2
9.05	Clat + Arr + W	Ent2
13.89	Clat + Arr + W	Ent2
8.29	Clat + Arr + W	Ent2
6.99	Clat + Arr + W	Ent2
7.56	Clat + Arr + W	Ent2
11.99	Clat + Arr + W	Ent2
8.95	Clat + Arr + W	Ent2
3.36	Clat + Arr + W	Ent2
2.65	Clat + Arr + W	Ent2
8.47	Clat + Arr + W	Ent2
8.97	Clat + Arr + W	Ent2
4.28	Clat + Arr + W	Ent2
4.77	Clat + Arr + W	Ent2
3.09	Clat + Arr + W	Ent2
3.11	Clat + Arr + W	Ent2
12.29	Clat + Arr + W	Ent2
6.74	Clat + Arr + W	Ent2
4.12	Clat + Arr + W	Ent2
1.56	Clat + Arr + W	Ent2
3.5	Clat + Arr + W	Ent2
11.43	Clat + Arr + W	Ent2
11.81	Clat + Arr + W	Ent2
9.92	Clat + Arr + W	Ent2
10.68	Clat + Arr + W	Ent2
7.97	Clat + Arr + W	Ent2
12.98	Clat + Arr + W	Ent2
3.51	Clat + Arr + W	Ent2
8.27	Clat + Arr + W	Ent2
2.4	Clat + Arr + W	Ent2
4.78	Clat + Arr + W	Ent2
6.15	Clat + Arr + W	Ent2
9.26	Clat + Arr + W	Ent2
4.07	Clat + Arr + W	Ent2
2.02	Clat	Ent2
8.75	Clat	Ent2
15.47	Clat	Ent2
14.27	Clat	Ent2
6.96	Clat	Ent2
5.36	Clat	Ent2
14.78	Clat	Ent2
6.1	Clat	Ent2
15.29	Clat	Ent2
2.92	Clat	Ent2
13.13	Clat	Ent2
15.43	Clat	Ent2
14.02	Clat	Ent2
13.49	Clat	Ent2
7.45	Clat	Ent2
12.02	Clat	Ent2
7.8	Clat	Ent2
5.34	Clat	Ent2
9.28	Clat	Ent2
14.13	Clat	Ent2
15.21	Clat	Ent2
5.48	Clat	Ent2
11.97	Clat	Ent2
17.01	Clat	Ent2
8.28	Clat	Ent2
6.58	Clat	Ent2
13.23	Clat	Ent2
5.96	Clat	Ent2
4.72	Clat	Ent2
4.39	Clat	Ent2
4.22	Clat	Ent2
7.17	Clat	Ent2
11.85	Clat	Ent2
14.22	Clat	Ent2
13.85	Clat	Ent2
9.47	Clat	Ent2
19.46	Clat	Ent2
9.2	Clat	Ent2
15.64	Clat	Ent2
8.23	Clat	Ent2
3.14	Clat	Ent2
16.88	Clat	Ent2
13.11	Clat	Ent2
1.95	Clat	Ent2
1.95	Clat	Ent2
9.57	Clat	Ent2
11.13	Clat	Ent2
5.78	Clat	Ent2
4.06	Clat	Ent2
10.11	Clat	Ent2
7.25	Clat	Ent2
8.29	Arr	Ent2
11.9	Arr	Ent2
2.79	Arr	Ent2
7.13	Arr	Ent2
3.64	Arr	Ent2
12.09	Arr	Ent2
10.2	Arr	Ent2
10.46	Arr	Ent2
12.67	Arr	Ent2
13.53	Arr	Ent2
5.07	Arr	Ent2
5.04	Arr	Ent2
4.82	Arr	Ent2
5.48	Arr	Ent2
2.1	Arr	Ent2
3.24	Arr	Ent2
4.75	Arr	Ent2
5.8	Arr	Ent2
2.16	Arr	Ent2
2.38	Arr	Ent2
2.17	Arr	Ent2
10.71	Arr	Ent2
7.33	Arr	Ent2
8.33	Arr	Ent2
2.45	Arr	Ent2
9.4	Arr	Ent2
12.4	Arr	Ent2
7.71	Arr	Ent2
10.2	Arr	Ent2
7.74	Arr	Ent2
11.7	Arr	Ent2
2.04	Arr	Ent2
10.88	Arr	Ent2
1.86	Arr	Ent2
4.71	Arr	Ent2
0.01	Arr	Ent2
6.58	Arr	Ent2
12.04	Arr	Ent2
8.08	Arr	Ent2
1.04	Arr	Ent2
3.47	Arr	Ent2
5.46	Arr	Ent2
1.4	Arr	Ent2
8.52	Arr	Ent2
3.47	Arr	Ent2
12.59	Arr	Ent2
8.43	Arr	Ent2
5.84	Arr	Ent2
1.31	Arr	Ent2
6.17	Arr	Ent2
4.21	Arr	Ent2
10.33	Arr	Ent2
13.76	Arr	Ent2
6.32	Arr	Ent2
10.38	W	Ent2
3.05	W	Ent2
7.42	W	Ent2
7.02	W	Ent2
13.77	W	Ent2
5.28	W	Ent2
2.48	W	Ent2
3.69	W	Ent2
3.62	W	Ent2
7.43	W	Ent2
12.55	W	Ent2
9.81	W	Ent2
8.65	W	Ent2
14.56	W	Ent2
6.9	W	Ent2
14.45	W	Ent2
13.15	W	Ent2
13.21	W	Ent2
17.22	W	Ent2
8.43	W	Ent2
4.15	W	Ent2
14.92	W	Ent2
17.91	W	Ent2
7.83	W	Ent2
5.5	W	Ent2
8.39	W	Ent2
6.39	W	Ent2
11.47	W	Ent2
6.88	W	Ent2
5.94	W	Ent2
12.84	W	Ent2
8.85	W	Ent2
11.33	W	Ent2
5.37	W	Ent2
7.62	W	Ent2
6.91	W	Ent2
9.26	W	Ent2
14.64	W	Ent2
4.36	W	Ent2
10.52	W	Ent2
12.53	W	Ent2
14.11	W	Ent2
1.89	W	Ent2
5.63	W	Ent2
8.48	W	Ent2
10.2	W	Ent2
9.61	W	Ent2
11.82	W	Ent2
2.87	W	Ent2
9.07	W	Ent2
13.03	W	Ent2
19.23	W	Ent2
2.96	W	Ent2
9.84	W	Ent2
8.67	W	Ent2
9.39	W	Ent2
6.24	W	Ent2
13.35	W	Ent2
8.81	W	Ent2
7.19	W	Ent2
13.27	Clat + Arr	Ent2
0.11	Clat + Arr	Ent2
2.26	Clat + Arr	Ent2
8.74	Clat + Arr	Ent2
8.57	Clat + Arr	Ent2
7.64	Clat + Arr	Ent2
1.68	Clat + Arr	Ent2
0.7	Clat + Arr	Ent2
2.23	Clat + Arr	Ent2
5.55	Clat + Arr	Ent2
2.62	Clat + Arr	Ent2
4.57	Clat + Arr	Ent2
5.94	Clat + Arr	Ent2
11.11	Clat + Arr	Ent2
0.75	Clat + Arr	Ent2
15.94	Clat + Arr	Ent2
9.21	Clat + Arr	Ent2
8.83	Clat + Arr	Ent2
5.67	Clat + Arr	Ent2
13.43	Clat + Arr	Ent2
14.3	Clat + Arr	Ent2
2.09	Clat + Arr	Ent2
8.6	Clat + Arr	Ent2
10.56	Clat + Arr	Ent2
4.43	Clat + Arr	Ent2
5.84	Clat + Arr	Ent2
10.31	Clat + Arr	Ent2
5.51	Clat + Arr	Ent2
5.24	Clat + Arr	Ent2
0.12	Clat + Arr	Ent2
6.01	Clat + Arr	Ent2
2.93	Clat + Arr	Ent2
8.58	Clat + Arr	Ent2
3.72	Clat + Arr	Ent2
9.76	Clat + Arr	Ent2
4.99	Clat + Arr	Ent2
10.64	Clat + Arr	Ent2
5.2	Clat + Arr	Ent2
7.55	Clat + Arr	Ent2
7.92	Clat + Arr	Ent2
4.4	Clat + Arr	Ent2
12.15	Clat + Arr	Ent2
2.08	Clat + Arr	Ent2
8.38	Clat + Arr	Ent2
3.42	Clat + Arr	Ent2
2.95	Clat + Arr	Ent2
1.83	Clat + Arr	Ent2
2.61	Clat + Arr	Ent2
7.29	Clat + Arr	Ent2
5.02	Clat + Arr	Ent2
16.9	Clat + Arr	Ent2
9	Clat + Arr	Ent2
12.94	Clat + Arr	Ent2
8.63	Clat + Arr	Ent2
5.37	Clat + Arr	Ent2
5.52	Clat + W	Ent2
3.39	Clat + W	Ent2
9.87	Clat + W	Ent2
3.35	Clat + W	Ent2
7.41	Clat + W	Ent2
9.47	Clat + W	Ent2
9.23	Clat + W	Ent2
1.69	Clat + W	Ent2
8.51	Clat + W	Ent2
5.08	Clat + W	Ent2
8.04	Clat + W	Ent2
3.31	Clat + W	Ent2
16.47	Clat + W	Ent2
8.68	Clat + W	Ent2
13.19	Clat + W	Ent2
5.73	Clat + W	Ent2
13.7	Clat + W	Ent2
15.19	Clat + W	Ent2
11.15	Clat + W	Ent2
11.3	Clat + W	Ent2
13.85	Clat + W	Ent2
2.98	Clat + W	Ent2
14.74	Clat + W	Ent2
7.35	Clat + W	Ent2
6.45	Clat + W	Ent2
3.1	Clat + W	Ent2
1.8	Clat + W	Ent2
11.55	Clat + W	Ent2
7.19	Clat + W	Ent2
2.7	Clat + W	Ent2
0.75	Clat + W	Ent2
8.47	Clat + W	Ent2
8.06	Clat + W	Ent2
3.81	Clat + W	Ent2
6.24	Clat + W	Ent2
2.28	Clat + W	Ent2
2.46	Clat + W	Ent2
4.38	Clat + W	Ent2
4.06	Clat + W	Ent2
19.09	Clat + W	Ent2
12	Clat + W	Ent2
1.59	Clat + W	Ent2
10.01	Clat + W	Ent2
2.86	Clat + W	Ent2
3.6	Clat + W	Ent2
6.12	Clat + W	Ent2
16.92	Clat + W	Ent2
3.28	Clat + W	Ent2
14.71	Clat + W	Ent2
1.87	Clat + W	Ent2
7.78	Clat + W	Ent2
11.54	Arr + W	Ent2
6.31	Arr + W	Ent2
5.63	Arr + W	Ent2
10.8	Arr + W	Ent2
11.61	Arr + W	Ent2
5.31	Arr + W	Ent2
10.72	Arr + W	Ent2
10.1	Arr + W	Ent2
4.46	Arr + W	Ent2
6.83	Arr + W	Ent2
10.02	Arr + W	Ent2
14.05	Arr + W	Ent2
7.71	Arr + W	Ent2
7.6	Arr + W	Ent2
19.61	Arr + W	Ent2
9.58	Arr + W	Ent2
9.34	Arr + W	Ent2
2.88	Arr + W	Ent2
11.73	Arr + W	Ent2
7.08	Arr + W	Ent2
5.02	Arr + W	Ent2
8.74	Arr + W	Ent2
16.88	Arr + W	Ent2
8.04	Arr + W	Ent2
9.26	Arr + W	Ent2
10.01	Arr + W	Ent2
5.13	Arr + W	Ent2
5.19	Arr + W	Ent2
13.57	Arr + W	Ent2
8.59	Arr + W	Ent2
11.07	Arr + W	Ent2
15.52	Arr + W	Ent2
4.44	Arr + W	Ent2
5.27	Arr + W	Ent2
5.94	Arr + W	Ent2
4.53	Arr + W	Ent2
10.74	Arr + W	Ent2
5.97	Arr + W	Ent2
8.44	Arr + W	Ent2
4.65	Arr + W	Ent2
4.98	Arr + W	Ent2
12.4	Arr + W	Ent2
10.04	Arr + W	Ent2
6.69	Arr + W	Ent2
8.76	Arr + W	Ent2
7.59	Arr + W	Ent2
12.79	Arr + W	Ent2
12.04	Arr + W	Ent2
8.34	Arr + W	Ent2
12.89	Arr + W	Ent2
10.2	Arr + W	Ent2
8.17	Arr + W	Ent2
8.8	Arr + W	Ent2
7.66	Arr + W	Ent2
7.14	Arr + W	Ent2
14.35	Arr + W	Ent2
8.65	Arr + W	Ent2
8.36	WT	Ent2
13.09	WT	Ent2
12.37	WT	Ent2
11.83	WT	Ent2
2.29	WT	Ent2
9.93	WT	Ent2
6.6	WT	Ent2
18.81	WT	Ent2
15.24	WT	Ent2
5.83	WT	Ent2
3.29	WT	Ent2
5.15	WT	Ent2
10.2	WT	Ent2
7.3	WT	Ent2
7.5	WT	Ent2
16.34	WT	Ent2
1.66	WT	Ent2
6.05	WT	Ent2
17.65	WT	Ent2
9.45	WT	Ent2
10.7	WT	Ent2
8.15	WT	Ent2
19.43	WT	Ent2
5.6	WT	Ent2
8.69	WT	Ent2
13.41	WT	Ent2
7.99	WT	Ent2
7.41	WT	Ent2
11.13	WT	Ent2
5.74	WT	Ent2
5.4	WT	Ent2
5.63	WT	Ent2
5.26	WT	Ent2
9.27	WT	Ent2
7.15	WT	Ent2
10.6	WT	Ent2
19.97	WT	Ent2
14.04	WT	Ent2
5.33	WT	Ent2
8.23	WT	Ent2
14.48	WT	Ent2
3.62	WT	Ent2
10.45	WT	Ent2
15.19	WT	Ent2
9.15	WT	Ent2
9.56	WT	Ent2
9.52	WT	Ent2
3.45	WT	Ent2
5.95	WT	Ent2
9.32	WT	Ent2
0.94	WT	Ent2
13.24	WT	Ent2
3.4	WT	Ent2
8.91	WT	Ent2
18.74	WT	Ent2
16.72	WT	Ent2
9.28	WT	Ent2
4.17	WT	Ent2
9.15	WT	Ent2
9.76	WT	Ent2
2.98	WT	Ent2
2.48	WT	Ent2
10.31	WT	Ent2
7.39	WT	Ent2
12.55	WT	Ent2
10.32	WT	Ent2
7.3	WT	Ent2
12.19	WT	Ent2
5.26	WT	Ent2
18.18	WT	Ent2
7.16	WT	Ent2
10.79	WT	Ent2
1.79	Clat + Arr + W	Ent2
10.19	Clat + Arr + W	Ent2
5.64	Clat + Arr + W	Ent2
5.41	Clat + Arr + W	Ent2
6.15	Clat + Arr + W	Ent2
8.09	Clat + Arr + W	Ent2
5.25	Clat + Arr + W	Ent2
8.62	Clat + Arr + W	Ent2
9.25	Clat + Arr + W	Ent2
2.98	Clat + Arr + W	Ent2
1.29	Clat + Arr + W	Ent2
8.72	Clat + Arr + W	Ent2
6.84	Clat + Arr + W	Ent2
2.34	Clat + Arr + W	Ent2
4.97	Clat + Arr + W	Ent2
2.8	Clat + Arr + W	Ent2
5.47	Clat + Arr + W	Ent2
4.72	Clat + Arr + W	Ent2
13.47	Clat + Arr + W	Ent2
16.42	Clat + Arr + W	Ent2
6.86	Clat + Arr + W	Ent2
5.81	Clat + Arr + W	Ent2
3.14	Clat + Arr + W	Ent2
7.72	Clat + Arr + W	Ent2
3.61	Clat + Arr + W	Ent2
7.99	Clat + Arr + W	Ent2
6.58	Clat + Arr + W	Ent2
9.51	Clat + Arr + W	Ent2
7.44	Clat + Arr + W	Ent2
7.51	Clat + Arr + W	Ent2
1.8	Clat + Arr + W	Ent2
3.27	Clat + Arr + W	Ent2
12.27	Clat + Arr + W	Ent2
8.97	Clat + Arr + W	Ent2
13.49	Clat + Arr + W	Ent2
11.61	Clat + Arr + W	Ent2
15.69	Clat + Arr + W	Ent2
4.73	Clat + Arr + W	Ent2
0.49	Clat + Arr + W	Ent2
6.17	Clat + Arr + W	Ent2
11.85	Clat + Arr + W	Ent2
8.05	Clat + Arr + W	Ent2
9.16	Clat + Arr + W	Ent2
6.86	Clat + Arr + W	Ent2
6.21	Clat + Arr + W	Ent2
11.99	Clat + Arr + W	Ent2
9.62	Clat + Arr + W	Ent2
7.72	Clat + Arr + W	Ent2
14.87	Clat + Arr + W	Ent2
10.1	Clat + Arr + W	Ent2
4.5	Clat + Arr + W	Ent2
8.22	Clat + Arr + W	Ent2
7.24	Clat + Arr + W	Ent2
4.3	Clat + Arr + W	Ent2
3.31	Clat + Arr + W	Ent2
14.16	Clat + Arr + W	Ent2
6.43	Clat + Arr + W	Ent2
4.54	Clat + Arr + W	Ent2
8.48	Clat + Arr + W	Ent2
10.3	Clat + Arr + W	Ent2
11.23	Clat + Arr + W	Ent2
13.54	Clat + Arr + W	Ent2
7.33	Clat + Arr + W	Ent2
3.1	Clat + Arr + W	Ent2
3.01	Clat + Arr + W	Ent2
10.97	Clat + Arr + W	Ent2
2.63	Clat + Arr + W	Ent2
6.49	Clat + Arr + W	Ent2
8.03	Clat + Arr + W	Ent2
14.77	Clat	Ent2
10.5	Clat	Ent2
1.47	Clat	Ent2
10.72	Clat	Ent2
16.75	Clat	Ent2
5.93	Clat	Ent2
3.89	Clat	Ent2
12.44	Clat	Ent2
7.49	Clat	Ent2
13.2	Clat	Ent2
11.57	Clat	Ent2
10.94	Clat	Ent2
12.12	Clat	Ent2
10.55	Clat	Ent2
12.29	Clat	Ent2
2.89	Clat	Ent2
3.25	Clat	Ent2
12.32	Clat	Ent2
2.37	Clat	Ent2
8.86	Clat	Ent2
5.6	Clat	Ent2
6.35	Clat	Ent2
11.68	Clat	Ent2
10.54	Clat	Ent2
11.57	Clat	Ent2
10.02	Clat	Ent2
18.16	Clat	Ent2
18.93	Clat	Ent2
8.69	Clat	Ent2
2.74	Clat	Ent2
7.54	Clat	Ent2
13.85	Clat	Ent2
20.03	Clat	Ent2
12.7	Clat	Ent2
11.83	Clat	Ent2
7.33	Clat	Ent2
12.57	Clat	Ent2
8.89	Clat	Ent2
9.66	Clat	Ent2
6.91	Clat	Ent2
17.68	Clat	Ent2
5.37	Clat	Ent2
18.21	Clat	Ent2
8.3	Clat	Ent2
6.32	Clat	Ent2
15.02	Clat	Ent2
15.8	Clat	Ent2
6.27	W	Ent2
7.6	W	Ent2
5.77	W	Ent2
21.17	W	Ent2
21.18	W	Ent2
5.31	W	Ent2
16.3	W	Ent2
10.45	W	Ent2
8.56	W	Ent2
8.51	W	Ent2
0.56	W	Ent2
18.5	W	Ent2
8	W	Ent2
8.63	W	Ent2
12.7	W	Ent2
18.61	W	Ent2
3.45	W	Ent2
14.66	W	Ent2
12.1	W	Ent2
6.51	W	Ent2
17.62	W	Ent2
13.87	W	Ent2
16.83	W	Ent2
14.66	W	Ent2
13.31	W	Ent2
18.5	W	Ent2
20.67	W	Ent2
18.12	W	Ent2
13.66	W	Ent2
9.05	W	Ent2
8.64	W	Ent2
9.73	W	Ent2
8.64	W	Ent2
6.11	W	Ent2
12.1	W	Ent2
4.44	W	Ent2
12.95	W	Ent2
6.53	W	Ent2
9.67	W	Ent2
5.79	W	Ent2
12.97	W	Ent2
12.51	W	Ent2
9.24	W	Ent2
12.98	W	Ent2
12.19	W	Ent2
12.75	W	Ent2
5.49	W	Ent2
16.97	W	Ent2
6.6	W	Ent2
3.42	W	Ent2
14.58	W	Ent2
1.87	W	Ent2
4.23	W	Ent2
13.02	W	Ent2
7.28	W	Ent2
21.34	W	Ent2
6.13	W	Ent2
13.24	W	Ent2
15.91	W	Ent2
10.17	W	Ent2
13.85	W	Ent2
13.16	W	Ent2
14.27	W	Ent2
18.22	W	Ent2
16.67	W	Ent2
13.61	W	Ent2
5.84	Arr	Ent2
3.48	Arr	Ent2
9.99	Arr	Ent2
3.67	Arr	Ent2
6.93	Arr	Ent2
2.4	Arr	Ent2
8.3	Arr	Ent2
3.62	Arr	Ent2
18.38	Arr	Ent2
17.01	Arr	Ent2
4.37	Arr	Ent2
9.74	Arr	Ent2
11.21	Arr	Ent2
8.79	Arr	Ent2
9.44	Arr	Ent2
2.05	Arr	Ent2
4.98	Arr	Ent2
13.71	Arr	Ent2
9.66	Arr	Ent2
0.05	Arr	Ent2
13.57	Arr	Ent2
2.49	Arr	Ent2
8.64	Arr	Ent2
10.08	Arr	Ent2
2.24	Arr	Ent2
1.06	Arr	Ent2
2.35	Arr	Ent2
7.68	Arr	Ent2
7.14	Arr	Ent2
6.76	Arr	Ent2
14.15	Arr	Ent2
15.28	Arr	Ent2
8.41	Arr	Ent2
5.38	Arr	Ent2
6.88	Arr	Ent2
5.33	Arr	Ent2
2.09	Arr	Ent2
1.15	Arr	Ent2
0.72	Arr	Ent2
4.75	Arr	Ent2
15.88	Arr	Ent2
10.17	Arr	Ent2
10.94	Arr	Ent2
2.08	Arr	Ent2
13.91	Arr	Ent2
0.54	Arr	Ent2
8.35	Arr	Ent2
6.59	Arr	Ent2
5.65	Arr	Ent2
12.03	Arr	Ent2
5.3	Arr + W	Ent2
10.9	Arr + W	Ent2
13.32	Arr + W	Ent2
10.21	Arr + W	Ent2
11.82	Arr + W	Ent2
5.63	Arr + W	Ent2
7.4	Arr + W	Ent2
5.26	Arr + W	Ent2
3.29	Arr + W	Ent2
11.63	Arr + W	Ent2
10.08	Arr + W	Ent2
10.3	Arr + W	Ent2
15.72	Arr + W	Ent2
8.2	Arr + W	Ent2
20.18	Arr + W	Ent2
1.36	Arr + W	Ent2
0.84	Arr + W	Ent2
9.36	Arr + W	Ent2
17.69	Arr + W	Ent2
11.9	Arr + W	Ent2
14.68	Arr + W	Ent2
0.94	Arr + W	Ent2
6.79	Arr + W	Ent2
6.77	Arr + W	Ent2
15.57	Arr + W	Ent2
12.17	Arr + W	Ent2
5.44	Arr + W	Ent2
20.56	Arr + W	Ent2
2.8	Arr + W	Ent2
4.75	Arr + W	Ent2
18.5	Arr + W	Ent2
11.23	Arr + W	Ent2
5.51	Arr + W	Ent2
10.11	Arr + W	Ent2
21.99	Arr + W	Ent2
1.83	Arr + W	Ent2
13.7	Arr + W	Ent2
16.54	Arr + W	Ent2
11.64	Arr + W	Ent2
12.08	Arr + W	Ent2
12.84	Arr + W	Ent2
12.91	Arr + W	Ent2
12.1	Arr + W	Ent2
5.36	Arr + W	Ent2
1.49	Arr + W	Ent2
21.92	Arr + W	Ent2
11.51	Arr + W	Ent2
11.1	Arr + W	Ent2
17.38	Arr + W	Ent2
0.57	Arr + W	Ent2
6.01	Arr + W	Ent2
2.42	Arr + W	Ent2
6.14	Arr + W	Ent2
15.99	Arr + W	Ent2
12.06	Arr + W	Ent2
16.21	Clat + Arr	Ent2
15.84	Clat + Arr	Ent2
10.23	Clat + Arr	Ent2
5.39	Clat + Arr	Ent2
5.63	Clat + Arr	Ent2
0.28	Clat + Arr	Ent2
0.99	Clat + Arr	Ent2
17.11	Clat + Arr	Ent2
2.45	Clat + Arr	Ent2
0.51	Clat + Arr	Ent2
14.6	Clat + Arr	Ent2
11.23	Clat + Arr	Ent2
6.26	Clat + Arr	Ent2
2.61	Clat + Arr	Ent2
1.36	Clat + Arr	Ent2
1.32	Clat + Arr	Ent2
6.11	Clat + Arr	Ent2
0.17	Clat + Arr	Ent2
1.83	Clat + Arr	Ent2
1.75	Clat + Arr	Ent2
1.39	Clat + Arr	Ent2
19.06	Clat + Arr	Ent2
9.23	Clat + Arr	Ent2
9.59	Clat + Arr	Ent2
16.04	Clat + Arr	Ent2
1.16	Clat + Arr	Ent2
3.42	Clat + Arr	Ent2
5.26	Clat + Arr	Ent2
12.23	Clat + Arr	Ent2
10.26	Clat + Arr	Ent2
13.84	Clat + Arr	Ent2
3.37	Clat + Arr	Ent2
15.1	Clat + Arr	Ent2
12.13	Clat + Arr	Ent2
9.39	Clat + Arr	Ent2
10.15	Clat + Arr	Ent2
13.52	Clat + Arr	Ent2
8.86	Clat + Arr	Ent2
8.2	Clat + Arr	Ent2
7.5	Clat + Arr	Ent2
5.03	Clat + Arr	Ent2
2.42	Clat + Arr	Ent2
3.63	Clat + Arr	Ent2
1.48	Clat + Arr	Ent2
2.74	Clat + Arr	Ent2
8.64	Clat + Arr	Ent2
4.78	Clat + Arr	Ent2
4.45	Clat + Arr	Ent2
1.66	Clat + Arr	Ent2
0.16	Clat + Arr	Ent2
6.65	Clat + Arr	Ent2
13.04	Clat + Arr	Ent2
2.18	Clat + Arr	Ent2
13.13	Clat + Arr	Ent2
4.32	Clat + Arr	Ent2
1.22	Clat + Arr	Ent2
1.92	Clat + Arr	Ent2
14.47	Clat + Arr	Ent2
0.09	Clat + Arr	Ent2
5.62	Clat + Arr	Ent2
0.2	Clat + Arr	Ent2
12.5	Clat + Arr	Ent2
0.03	Clat + Arr	Ent2
10.71	Clat + Arr	Ent2
9.95	Clat + Arr	Ent2
6.02	Clat + Arr	Ent2
3.94	Clat + Arr	Ent2
17.11	Clat + Arr	Ent2
3.63	Clat + Arr	Ent2
1.64	Clat + Arr	Ent2
4.37	Clat + Arr	Ent2
10.88	Clat + W	Ent2
18.29	Clat + W	Ent2
10.69	Clat + W	Ent2
11.3	Clat + W	Ent2
6.87	Clat + W	Ent2
8.48	Clat + W	Ent2
9.75	Clat + W	Ent2
3.49	Clat + W	Ent2
4.62	Clat + W	Ent2
1.5	Clat + W	Ent2
4.43	Clat + W	Ent2
1.16	Clat + W	Ent2
2.62	Clat + W	Ent2
8.83	Clat + W	Ent2
12.59	Clat + W	Ent2
13.69	Clat + W	Ent2
5.35	Clat + W	Ent2
7.3	Clat + W	Ent2
14.4	Clat + W	Ent2
10.78	Clat + W	Ent2
12	Clat + W	Ent2
4.55	Clat + W	Ent2
8.48	Clat + W	Ent2
5.42	Clat + W	Ent2
10.36	Clat + W	Ent2
11.08	Clat + W	Ent2
3.33	Clat + W	Ent2
4.08	Clat + W	Ent2
12.49	Clat + W	Ent2
5.49	Clat + W	Ent2
4.76	Clat + W	Ent2
2.09	Clat + W	Ent2
4.51	Clat + W	Ent2
8.19	Clat + W	Ent2
7.48	Clat + W	Ent2
12.05	Clat + W	Ent2
11.4	Clat + W	Ent2
10.44	Clat + W	Ent2
9.31	Clat + W	Ent2
7.96	Clat + W	Ent2
0.25	Clat + W	Ent2
8.06	Clat + W	Ent2
3.67	Clat + W	Ent2
9.12	Clat + W	Ent2
5.4	Clat + W	Ent2
7.21	Clat + W	Ent2
4.14	Clat + W	Ent2
13.15	Clat + W	Ent2
6.38	Clat + W	Ent2
9.42	Clat + W	Ent2
10.34	Clat + W	Ent2
9.4	Clat + W	Ent2
6.88	Clat + W	Ent2
7.29	Clat + W	Ent2
3.59	Clat + W	Ent2
3.18	Clat + W	Ent2
5.97	Clat + W	Ent2
12.92	Clat + W	Ent2
15.15	Clat + W	Ent2
9.71	Clat + W	Ent2
1.95	Clat + W	Ent2
7.39	Clat + W	Ent2
3.35	Clat + W	Ent2
5.67	Clat + W	Ent2
1.62	Clat + W	Ent2
5.98	Clat + W	Ent2

## Sheet: Figure 6a
Free.Ligand	Bound	System				Averages
20	9.63008	Ent2				Free.Ligand	Bound	Error	System
20	12.0042	Ent2				20	11.244	0.81	Total
20	12.0972	Ent2				25	15.161	0.57	Total
25	12.9144	Ent2				30	16.676	0.85	Total
25	11.732	Ent2				35	20.262	0.83	Total
25	11.093	Ent2				40	22.17	0.98	Total
30	11.7587	Ent2				45	23.549	0.75	Total
30	9.50622	Ent2				50	23.213	1.49	Total
30	8.39451	Ent2				70	24.634	3.93	Total
35	9.71917	Ent2				20	0	0	Ent1
35	10.8379	Ent2				25	3.25	0.12	Ent1
35	9.9792	Ent2				30	6.79	0.44	Ent1
40	8.60627	Ent2				35	10.08	0.65	Ent1
40	9.96671	Ent2				40	13.2	0.55	Ent1
40	8.32936	Ent2				45	15.33	0.45	Ent1
45	8.17704	Ent2				50	16.25	1.2	Ent1
45	7.67193	Ent2				70	19.31	3.16	Ent1
45	8.80678	Ent2				20	11.24	0.81	Ent2
50	6.41026	Ent2				25	11.91	0.53	Ent2
50	7.49934	Ent2				30	9.89	0.99	Ent2
50	6.98737	Ent2				35	10.18	0.34	Ent2
70	3.7915	Ent2				40	8.97	0.51	Ent2
70	5.73853	Ent2				45	8.22	0.33	Ent2
70	6.45132	Ent2				50	6.97	0.31	Ent2
20	0	Ent1				70	5.33	0.79	Ent2
20	0	Ent1
20	0	Ent1
25	3.3787	Ent1
25	3.01082	Ent1
25	3.35356	Ent1
30	6.1182	Ent1
30	7.6103	Ent1
30	6.63955	Ent1
35	8.87718	Ent1
35	10.2627	Ent1
35	11.1113	Ent1
40	12.1985	Ent1
40	14.1131	Ent1
40	13.2962	Ent1
45	15.7506	Ent1
45	14.4252	Ent1
45	15.8149	Ent1
50	13.8597	Ent1
50	17.6102	Ent1
50	17.2718	Ent1
70	12.9929	Ent1
70	22.4247	Ent1
70	22.502	Ent1
20	9.63008	Total
20	12.0042	Total
20	12.0972	Total
25	16.2931	Total
25	14.7429	Total
25	14.4466	Total
30	17.8769	Total
30	17.1165	Total
30	15.0341	Total
35	18.5963	Total
35	21.1006	Total
35	21.0905	Total
40	20.8047	Total
40	24.0798	Total
40	21.6256	Total
45	23.9276	Total
45	22.0971	Total
45	24.6217	Total
50	20.2699	Total
50	25.1095	Total
50	24.2592	Total
70	16.7844	Total
70	28.1633	Total
70	28.9533	Total

## Sheet: Figure 6b
Free.Ligand	Bound	System				Averages
20	0	Ent2				Free.Ligand	Bound	Error	System
20	0	Ent2				20	13.68	0.34	Total
20	0	Ent2				25	14.87	0.77	Total
25	2.11	Ent2				30	17.27	0.41	Total
25	2.11	Ent2				35	18.55	0.33	Total
25	1.73	Ent2				40	20.69	0.52	Total
30	4.23	Ent2				45	21.89	0.8	Total
30	3.23	Ent2				50	24.19	0.97	Total
30	4.12	Ent2				70	25.89	1.49	Total
35	6.27	Ent2				20	13.68	0.34	Ent1
35	5.31	Ent2				25	12.88	0.66	Ent1
35	4.6	Ent2				30	13.4	0.15	Ent1
40	8.02	Ent2				35	13.16	0.22	Ent1
40	7.22	Ent2				40	13.02	0.29	Ent1
40	7.77	Ent2				45	12.39	0.26	Ent1
45	10.31	Ent2				50	12.52	0.42	Ent1
45	8.37	Ent2				70	9.78	0.51	Ent1
45	9.82	Ent2				20	0	0	Ent2
50	12.72	Ent2				25	1.98	0.13	Ent2
50	10.86	Ent2				30	3.86	0.32	Ent2
50	11.43	Ent2				35	5.4	0.49	Ent2
70	17.98	Ent2				40	7.67	0.24	Ent2
70	15.7	Ent2				45	9.5	0.58	Ent2
70	14.65	Ent2				50	11.67	0.55	Ent2
20	13.96	Ent1				70	16.11	0.98	Ent2
20	13	Ent1
20	14.08	Ent1
25	13.9	Ent1
25	13.09	Ent1
25	11.66	Ent1
30	13.28	Ent1
30	13.23	Ent1
30	13.7	Ent1
35	12.94	Ent1
35	12.92	Ent1
35	13.6	Ent1
40	13.57	Ent1
40	12.56	Ent1
40	12.94	Ent1
45	12.44	Ent1
45	11.91	Ent1
45	12.83	Ent1
50	13.33	Ent1
50	11.95	Ent1
50	12.27	Ent1
70	10.69	Ent1
70	9.74	Ent1
70	8.91	Ent1
20	13.96	Total
20	13	Total
20	14.08	Total
25	16.01	Total
25	15.2	Total
25	13.39	Total
30	17.52	Total
30	16.47	Total
30	17.82	Total
35	19.22	Total
35	18.23	Total
35	18.21	Total
40	21.59	Total
40	19.78	Total
40	20.71	Total
45	22.75	Total
45	20.29	Total
45	22.64	Total
50	26.05	Total
50	22.82	Total
50	23.69	Total
70	28.66	Total
70	25.44	Total
70	23.56	Total

## Sheet: Figure 7c
Time	Ent1-mNG	Ent1-mNG_Down	Ent1-mNG_Up	ABP1-mTq	ABP1-mTq_Down	ABP1-mTq_Up	Ent2_mNG	Ent2_mNG_Down	Ent2_mNG_Up
-8	229.27	199.48	259.06	12.73	8.36	17.11	589.18	511.75	666.61
-6	222.55	194.8	250.29	9.95	6.43	13.46	530.23	441.73	618.74
-4	211.14	184.58	237.69	8.2	5.33	11.07	481.96	398.93	564.98
-2	206.99	181.44	232.54	7.47	4.33	10.62	446.78	381.9	511.66
0	224.22	193.55	254.88	4.58	2.87	6.3	445.73	386.25	505.21
2	375.28	324.74	425.82	-0.65	-2.76	1.45	768.72	697.94	839.49
4	398.9	343.74	454.07	-0.33	-1.37	0.7	836.13	763.27	909
6	411.15	352.46	469.83	0.01	-1.53	1.56	834.64	742.81	926.48
8	446.91	388.36	505.46	3.71	2.07	5.35	866.23	778.76	953.7
10	481.21	412.64	549.77	6.35	5.04	7.66	952.43	847.36	1057.5
12	521.69	447.5	595.88	5.68	3.55	7.81	973.1	873.31	1072.9
14	547.22	472.75	621.7	7.15	4.72	9.59	1028.09	905.42	1150.76
16	587.6	511.01	664.19	6.84	5.11	8.57	1042.87	919.87	1165.88
18	620.21	539.73	700.69	7.43	6.14	8.73	1098.98	965.31	1232.66
20	665.24	578.38	752.11	9.31	6.75	11.87	1126.02	1020.28	1231.77
22	710.83	613.28	808.38	18.79	14.48	23.1	1214.58	1085.05	1344.1
24	720.27	620.57	819.97	25.16	18.32	32	1181.26	1063.96	1298.57
26	756.81	645.42	868.2	23.84	17.2	30.49	1128.54	1040.07	1217.02
28	776.75	661.93	891.58	19.51	14.24	24.79	1198.11	1072.96	1323.26
30	780.89	673.14	888.64	17.59	13.4	21.77	1228.57	1107.66	1349.47
32	811.05	692.27	929.83	19.86	14.6	25.12	1238.21	1127.62	1348.81
34	824.35	706.07	942.63	19.79	14.62	24.96	1249.38	1125.31	1373.45
36	868.13	741.92	994.35	20.54	15.92	25.15	1217.37	1127.51	1307.22
38	898.89	768.65	1029.13	19.07	16.05	22.08	1271.27	1169.35	1373.19
40	950.11	814.01	1086.2	16.62	12.22	21.01	1321.17	1195.97	1446.36
42	1006.61	857.03	1156.19	16.25	12.71	19.8	1339.17	1192	1486.34
44	1046.27	889.17	1203.37	16.58	15.04	18.11	1265.05	1140.44	1389.65
46	1102.89	943.56	1262.23	18.46	15.4	21.53	1263.56	1134.28	1392.84
48	1148.18	978.27	1318.09	17.84	13.86	21.82	1277.8	1155.37	1400.24
50	1203.36	1028.98	1377.75	15.25	12.61	17.89	1237.72	1134.66	1340.79
52	1270.31	1093.77	1446.84	21.85	17.84	25.86	1212.21	1116.82	1307.6
54	1323.14	1124.42	1521.86	26.16	21.54	30.77	1172.11	1097.26	1246.96
56	1354.3	1157.09	1551.51	33.92	27.52	40.31	1142.15	1070.14	1214.17
58	1359.38	1153.16	1565.6	44.59	39.96	49.22	1126.59	1057	1196.18
60	1344.88	1126.02	1563.75	65.84	59.4	72.28	1100.35	1027.57	1173.14
62	1287.8	1074.64	1500.97	98.69	88.11	109.26	1049.39	995.15	1103.64
64	1130.07	945.23	1314.92	139.44	124.26	154.62	1001.19	922.52	1079.85
66	909.8	753.93	1065.67	173.2	150.4	196.01	883.28	824.57	941.99
68	699.32	586.14	812.51	177.09	152.98	201.2	785.6	736.5	834.7
70	492.74	419.34	566.14	160.03	138.51	181.56	693.06	648.26	737.86
72	217.52	183.47	251.57	106.8	87.49	126.12	375.75	334.29	417.21
74	132.44	101.85	163.04	58.63	44.6	72.66	277.51	249.36	305.66
76	96.62	84.91	108.33	35.03	25.08	44.98	268.3	233.16	303.43
78	117.19	95.91	138.46	17.38	11.45	23.31	244.04	208.34	279.74
80	111.86	95.38	128.34	9.88	8.44	11.32	376.79	269.69	483.88

## Sheet: Figure 7d
Percentage	Type	System
22	ABP+	Ent-1 WT
78	ABP-	Ent-1 WT
28.2	ABP+	Ent-1 WT
71.7	ABP-	Ent-1 WT
27.5	ABP+	Ent-1 WT
72.5	ABP-	Ent-1 WT
37.4	ABP+	Ent-1 WT
62.6	ABP-	Ent-1 WT
27.4	ABP+	Ent-1 WT
72.6	ABP-	Ent-1 WT
33.2	ABP+	Ent-1 WT
66.8	ABP-	Ent-1 WT
27.7	ABP+	Ent-1 WT
72.3	ABP-	Ent-1 WT
62.6	ABP+	Ent-1 WT
37.5	ABP-	Ent-1 WT
18.9	ABP+	Ent-1 WT
81.1	ABP-	Ent-1 WT
27.1	ABP+	Ent-1 WT
72.9	ABP-	Ent-1 WT
36	ABP+	Ent-1 WT
64	ABP-	Ent-1 WT
46	ABP+	Ent-1 WT
54	ABP-	Ent-1 WT
43.9	ABP+	Ent-1 WT
56	ABP-	Ent-1 WT
43.1	ABP+	Ent-1 WT
56.9	ABP-	Ent-1 WT
18.5	ABP+	Ent-1 WT
81.4	ABP-	Ent-1 WT
19.3	ABP+	Ent-1 Cla+Arr
80.6	ABP-	Ent-1 Cla+Arr
6.4	ABP+	Ent-1 Cla+Arr
93.6	ABP-	Ent-1 Cla+Arr
3.3	ABP+	Ent-1 Cla+Arr
96.7	ABP-	Ent-1 Cla+Arr
9.8	ABP+	Ent-1 Cla+Arr
90.2	ABP-	Ent-1 Cla+Arr
9.7	ABP+	Ent-1 Cla+Arr
90.3	ABP-	Ent-1 Cla+Arr
27.8	ABP+	Ent-1 Cla+Arr
72.2	ABP-	Ent-1 Cla+Arr
19.8	ABP+	Ent-1 Cla+Arr
80.1	ABP-	Ent-1 Cla+Arr
9.2	ABP+	Ent-1 Cla+Arr
90.8	ABP-	Ent-1 Cla+Arr
16.6	ABP+	Ent-1 Cla+Arr
83.4	ABP-	Ent-1 Cla+Arr
14.4	ABP+	Ent-1 Cla+Arr
85.6	ABP-	Ent-1 Cla+Arr
20.7	ABP+	Ent-1 Cla+Arr
79.2	ABP-	Ent-1 Cla+Arr
13.8	ABP+	Ent-1 Cla+Arr
86.3	ABP-	Ent-1 Cla+Arr
14.9	ABP+	Ent-1 Cla+Arr
85.2	ABP-	Ent-1 Cla+Arr
24.7	ABP+	Ent-1 Cla+Arr
75.3	ABP-	Ent-1 Cla+Arr
5.5	ABP+	Ent-2 WT
94.5	ABP-	Ent-2 WT
16.9	ABP+	Ent-2 WT
83.1	ABP-	Ent-2 WT
6.9	ABP+	Ent-2 WT
93.1	ABP-	Ent-2 WT
5.6	ABP+	Ent-2 WT
94.4	ABP-	Ent-2 WT
5.1	ABP+	Ent-2 WT
94.9	ABP-	Ent-2 WT
13	ABP+	Ent-2 WT
87.1	ABP-	Ent-2 WT
10.7	ABP+	Ent-2 WT
89.2	ABP-	Ent-2 WT
14.2	ABP+	Ent-2 WT
85.9	ABP-	Ent-2 WT
5.1	ABP+	Ent-2 WT
94.9	ABP-	Ent-2 WT
10.3	ABP+	Ent-2 WT
89.8	ABP-	Ent-2 WT
10.1	ABP+	Ent-2 WT
89.8	ABP-	Ent-2 WT
3.8	ABP+	Ent-2 WT
96.1	ABP-	Ent-2 WT
4.9	ABP+	Ent-2 WT
95.1	ABP-	Ent-2 WT
6.6	ABP+	Ent-2 WT
93.4	ABP-	Ent-2 WT
1.9	ABP+	Ent-2 WT
98.1	ABP-	Ent-2 WT
3.3	ABP+	Ent-2 WT
96.7	ABP-	Ent-2 WT
6.6	ABP+	Ent-2 WT
93.4	ABP-	Ent-2 WT
3.9	ABP+	Ent-2 WT
96.1	ABP-	Ent-2 WT
21.8	ABP+	Ent-2 Cla+Arr
78.2	ABP-	Ent-2 Cla+Arr
19.9	ABP+	Ent-2 Cla+Arr
80.1	ABP-	Ent-2 Cla+Arr
20.9	ABP+	Ent-2 Cla+Arr
79.2	ABP-	Ent-2 Cla+Arr
17.3	ABP+	Ent-2 Cla+Arr
82.7	ABP-	Ent-2 Cla+Arr
18.5	ABP+	Ent-2 Cla+Arr
81.6	ABP-	Ent-2 Cla+Arr
20.8	ABP+	Ent-2 Cla+Arr
79.1	ABP-	Ent-2 Cla+Arr
14.4	ABP+	Ent-2 Cla+Arr
85.6	ABP-	Ent-2 Cla+Arr
17.7	ABP+	Ent-2 Cla+Arr
82.3	ABP-	Ent-2 Cla+Arr
8.5	ABP+	Ent-2 Cla+Arr
91.6	ABP-	Ent-2 Cla+Arr
3	ABP+	Ent-2 Cla+Arr
97	ABP-	Ent-2 Cla+Arr
8.3	ABP+	Ent-2 Cla+Arr
91.7	ABP-	Ent-2 Cla+Arr
3.2	ABP+	Ent-2 Cla+Arr
96.8	ABP-	Ent-2 Cla+Arr
6.5	ABP+	Ent-2 Cla+Arr
93.6	ABP-	Ent-2 Cla+Arr

## Sheet: Supp. Figure 8a
Points					Fitting
X-axis (Free ligand concentration, micromolar)	Variable	Y-axis (percentages)			X-axis (Free ligand concentration, micromolar)	Y-axis (percentages, smoothed line)	Variable
0.085	[CHC] fraction	97.7639			-1.07058	97.9626	[CHC] fraction
0.1	[CHC] fraction	98.742			-1.03177	98.2231	[CHC] fraction
0.11	[CHC] fraction	99.175			-0.992955	98.4269	[CHC] fraction
0.2	[CHC] fraction	97.1639			-0.954142	98.5794	[CHC] fraction
0.22	[CHC] fraction	98.8612			-0.91533	98.6802	[CHC] fraction
0.36	[CHC] fraction	92.0564			-0.876517	98.7266	[CHC] fraction
0.39	[CHC] fraction	93.9717			-0.837704	98.7182	[CHC] fraction
0.43	[CHC] fraction	95.7641			-0.798891	98.6545	[CHC] fraction
0.76	[CHC] fraction	87.147			-0.760078	98.5351	[CHC] fraction
0.84	[CHC] fraction	90.2732			-0.721265	98.3595	[CHC] fraction
1.2	[CHC] fraction	82.8809			-0.682452	98.1274	[CHC] fraction
2	[CHC] fraction	72.0037			-0.64364	97.8381	[CHC] fraction
2.9	[CHC] fraction	59.8412			-0.604827	97.4914	[CHC] fraction
3.2	[CHC] fraction	65.5251			-0.566014	97.0867	[CHC] fraction
4.3	[CHC] fraction	56.6989			-0.527201	96.6236	[CHC] fraction
6.2	[CHC] fraction	47.3489			-0.488388	96.1017	[CHC] fraction
8.3	[CHC] fraction	35.8839			-0.449575	95.5204	[CHC] fraction
13	[CHC] fraction	29.9918			-0.410762	94.8859	[CHC] fraction
16	[CHC] fraction	25.0469			-0.37195	94.2067	[CHC] fraction
24	[CHC] fraction	24.0133			-0.333137	93.4792	[CHC] fraction
46	[CHC] fraction	16.3859			-0.294324	92.6996	[CHC] fraction
74	[CHC] fraction	18.7108			-0.255511	91.864	[CHC] fraction
99	[CHC] fraction	15.8168			-0.216698	90.9684	[CHC] fraction
0.085	[CHC-L1] fraction	2.23529			-0.177885	90.0089	[CHC] fraction
0.1	[CHC-L1] fraction	1.25417			-0.139072	88.9817	[CHC] fraction
0.11	[CHC-L1] fraction	0.821097			-0.100259	87.881	[CHC] fraction
0.2	[CHC-L1] fraction	2.83607			-0.0614466	86.6942	[CHC] fraction
0.22	[CHC-L1] fraction	1.13884			-0.0226337	85.4253	[CHC] fraction
0.36	[CHC-L1] fraction	7.86527			0.0161791	84.0807	[CHC] fraction
0.39	[CHC-L1] fraction	6.02443			0.054992	82.6671	[CHC] fraction
0.43	[CHC-L1] fraction	4.2359			0.0938049	81.1909	[CHC] fraction
0.76	[CHC-L1] fraction	12.6104			0.132618	79.6587	[CHC] fraction
0.84	[CHC-L1] fraction	9.58476			0.171431	78.077	[CHC] fraction
1.2	[CHC-L1] fraction	16.389			0.210243	76.4523	[CHC] fraction
2	[CHC-L1] fraction	25.7548			0.249056	74.7912	[CHC] fraction
2.9	[CHC-L1] fraction	34.7978			0.287869	73.1002	[CHC] fraction
3.2	[CHC-L1] fraction	31.1501			0.326682	71.3461	[CHC] fraction
4.3	[CHC-L1] fraction	37.8344			0.365495	69.4223	[CHC] fraction
6.2	[CHC-L1] fraction	40.7883			0.404308	67.3632	[CHC] fraction
8.3	[CHC-L1] fraction	43.7184			0.443121	65.2145	[CHC] fraction
13	[CHC-L1] fraction	44.3333			0.481933	63.0219	[CHC] fraction
16	[CHC-L1] fraction	40.2325			0.520746	60.8311	[CHC] fraction
24	[CHC-L1] fraction	43.2313			0.559559	58.6877	[CHC] fraction
46	[CHC-L1] fraction	30.3836			0.598372	56.6375	[CHC] fraction
74	[CHC-L1] fraction	23.0478			0.637185	54.725	[CHC] fraction
99	[CHC-L1] fraction	20.8765			0.675998	52.8349	[CHC] fraction
0.085	[CHC-L2] fraction	0.000855744			0.714811	50.8824	[CHC] fraction
0.1	[CHC-L2] fraction	0.00378747			0.753624	48.8876	[CHC] fraction
0.11	[CHC-L2] fraction	0.00389447			0.792436	46.8709	[CHC] fraction
0.2	[CHC-L2] fraction	0			0.831249	44.8525	[CHC] fraction
0.22	[CHC-L2] fraction	0			0.870062	42.8527	[CHC] fraction
0.36	[CHC-L2] fraction	0.0783097			0.908875	40.8916	[CHC] fraction
0.39	[CHC-L2] fraction	0.00389797			0.947688	38.9896	[CHC] fraction
0.43	[CHC-L2] fraction	0			0.986501	37.1668	[CHC] fraction
0.76	[CHC-L2] fraction	0.242677			1.02531	35.4435	[CHC] fraction
0.84	[CHC-L2] fraction	0.142036			1.06413	33.84	[CHC] fraction
1.2	[CHC-L2] fraction	0.726526			1.10294	32.3765	[CHC] fraction
2	[CHC-L2] fraction	2.09602			1.14175	31.0399	[CHC] fraction
2.9	[CHC-L2] fraction	5.0715			1.18057	29.7502	[CHC] fraction
3.2	[CHC-L2] fraction	3.16124			1.21938	28.5048	[CHC] fraction
4.3	[CHC-L2] fraction	5.15971			1.25819	27.3062	[CHC] fraction
6.2	[CHC-L2] fraction	10.5996			1.297	26.1567	[CHC] fraction
8.3	[CHC-L2] fraction	17.0768			1.33582	25.0587	[CHC] fraction
13	[CHC-L2] fraction	21.0841			1.37463	24.0147	[CHC] fraction
16	[CHC-L2] fraction	25.4327			1.41344	23.027	[CHC] fraction
24	[CHC-L2] fraction	24.9269			1.45226	22.0979	[CHC] fraction
46	[CHC-L2] fraction	29.4082			1.49107	21.23	[CHC] fraction
74	[CHC-L2] fraction	27.1665			1.52988	20.4256	[CHC] fraction
99	[CHC-L2] fraction	28.0756			1.56869	19.6871	[CHC] fraction
0.085	[CHC-L3] fraction	0			1.60751	19.0168	[CHC] fraction
0.1	[CHC-L3] fraction	0			1.64632	18.4173	[CHC] fraction
0.11	[CHC-L3] fraction	0			1.68513	17.8895	[CHC] fraction
0.2	[CHC-L3] fraction	0			1.72395	17.4287	[CHC] fraction
0.22	[CHC-L3] fraction	0			1.76276	17.0331	[CHC] fraction
0.36	[CHC-L3] fraction	0			1.80157	16.7016	[CHC] fraction
0.39	[CHC-L3] fraction	0			1.84038	16.4333	[CHC] fraction
0.43	[CHC-L3] fraction	0			1.8792	16.2271	[CHC] fraction
0.76	[CHC-L3] fraction	0			1.91801	16.0819	[CHC] fraction
0.84	[CHC-L3] fraction	0			1.95682	15.9967	[CHC] fraction
1.2	[CHC-L3] fraction	0.00349298			1.99564	15.9703	[CHC] fraction
2	[CHC-L3] fraction	0.145546			-1.07058	1.76684	[CHC-L1] fraction
2.9	[CHC-L3] fraction	0.289489			-1.03177	1.60193	[CHC-L1] fraction
3.2	[CHC-L3] fraction	0.163559			-0.992955	1.48442	[CHC-L1] fraction
4.3	[CHC-L3] fraction	0.307033			-0.954142	1.41232	[CHC-L1] fraction
6.2	[CHC-L3] fraction	1.1655			-0.91533	1.38589	[CHC-L1] fraction
8.3	[CHC-L3] fraction	3.04293			-0.876517	1.40618	[CHC-L1] fraction
13	[CHC-L3] fraction	4.15391			-0.837704	1.47332	[CHC-L1] fraction
16	[CHC-L3] fraction	7.86028			-0.798891	1.58745	[CHC-L1] fraction
24	[CHC-L3] fraction	6.69508			-0.760078	1.74872	[CHC-L1] fraction
46	[CHC-L3] fraction	16.8837			-0.721265	1.95728	[CHC-L1] fraction
74	[CHC-L3] fraction	19.2666			-0.682452	2.21326	[CHC-L1] fraction
99	[CHC-L3] fraction	21.7866			-0.64364	2.5168	[CHC-L1] fraction
0.085	[CHC-L4] fraction	0			-0.604827	2.86806	[CHC-L1] fraction
0.1	[CHC-L4] fraction	0			-0.566014	3.26716	[CHC-L1] fraction
0.11	[CHC-L4] fraction	0			-0.527201	3.71427	[CHC-L1] fraction
0.2	[CHC-L4] fraction	0			-0.488388	4.20951	[CHC-L1] fraction
0.22	[CHC-L4] fraction	0			-0.449575	4.75303	[CHC-L1] fraction
0.36	[CHC-L4] fraction	0			-0.410762	5.34477	[CHC-L1] fraction
0.39	[CHC-L4] fraction	0			-0.37195	5.98435	[CHC-L1] fraction
0.43	[CHC-L4] fraction	0			-0.333137	6.67159	[CHC-L1] fraction
0.76	[CHC-L4] fraction	0			-0.294324	7.40632	[CHC-L1] fraction
0.84	[CHC-L4] fraction	0			-0.255511	8.18838	[CHC-L1] fraction
1.2	[CHC-L4] fraction	0			-0.216698	9.01758	[CHC-L1] fraction
2	[CHC-L4] fraction	0			-0.177885	9.89377	[CHC-L1] fraction
2.9	[CHC-L4] fraction	0			-0.139072	10.8168	[CHC-L1] fraction
3.2	[CHC-L4] fraction	0			-0.100259	11.8003	[CHC-L1] fraction
4.3	[CHC-L4] fraction	0			-0.0614466	12.9216	[CHC-L1] fraction
6.2	[CHC-L4] fraction	0.0976682			-0.0226337	14.1698	[CHC-L1] fraction
8.3	[CHC-L4] fraction	0.278006			0.0161791	15.5172	[CHC-L1] fraction
13	[CHC-L4] fraction	0.436942			0.054992	16.9365	[CHC-L1] fraction
16	[CHC-L4] fraction	1.42761			0.0938049	18.4	[CHC-L1] fraction
24	[CHC-L4] fraction	1.13343			0.132618	19.8803	[CHC-L1] fraction
46	[CHC-L4] fraction	6.93849			0.171431	21.3498	[CHC-L1] fraction
74	[CHC-L4] fraction	11.8084			0.210243	22.781	[CHC-L1] fraction
99	[CHC-L4] fraction	13.4445			0.249056	24.1465	[CHC-L1] fraction
					0.287869	25.4186	[CHC-L1] fraction
					0.326682	26.6296	[CHC-L1] fraction
					0.365495	27.9423	[CHC-L1] fraction
					0.404308	29.329	[CHC-L1] fraction
					0.443121	30.7461	[CHC-L1] fraction
					0.481933	32.1499	[CHC-L1] fraction
					0.520746	33.4965	[CHC-L1] fraction
					0.559559	34.7425	[CHC-L1] fraction
					0.598372	35.844	[CHC-L1] fraction
					0.637185	36.7584	[CHC-L1] fraction
					0.675998	37.5773	[CHC-L1] fraction
					0.714811	38.3748	[CHC-L1] fraction
					0.753624	39.1403	[CHC-L1] fraction
					0.792436	39.8627	[CHC-L1] fraction
					0.831249	40.5313	[CHC-L1] fraction
					0.870062	41.1351	[CHC-L1] fraction
					0.908875	41.6632	[CHC-L1] fraction
					0.947688	42.1048	[CHC-L1] fraction
					0.986501	42.4489	[CHC-L1] fraction
					1.02531	42.6848	[CHC-L1] fraction
					1.06413	42.8014	[CHC-L1] fraction
					1.10294	42.788	[CHC-L1] fraction
					1.14175	42.6509	[CHC-L1] fraction
					1.18057	42.4315	[CHC-L1] fraction
					1.21938	42.1321	[CHC-L1] fraction
					1.25819	41.7522	[CHC-L1] fraction
					1.297	41.2914	[CHC-L1] fraction
					1.33582	40.7492	[CHC-L1] fraction
					1.37463	40.1253	[CHC-L1] fraction
					1.41344	39.4192	[CHC-L1] fraction
					1.45226	38.6306	[CHC-L1] fraction
					1.49107	37.759	[CHC-L1] fraction
					1.52988	36.8039	[CHC-L1] fraction
					1.56869	35.7651	[CHC-L1] fraction
					1.60751	34.642	[CHC-L1] fraction
					1.64632	33.4342	[CHC-L1] fraction
					1.68513	32.1416	[CHC-L1] fraction
					1.72395	30.7648	[CHC-L1] fraction
					1.76276	29.3041	[CHC-L1] fraction
					1.80157	27.7598	[CHC-L1] fraction
					1.84038	26.132	[CHC-L1] fraction
					1.8792	24.4212	[CHC-L1] fraction
					1.91801	22.6274	[CHC-L1] fraction
					1.95682	20.7509	[CHC-L1] fraction
					1.99564	18.7919	[CHC-L1] fraction
					-1.07058	0.252139	[CHC-L2] fraction
					-1.03177	0.162674	[CHC-L2] fraction
					-0.992955	0.0819237	[CHC-L2] fraction
					-0.954142	0.0067943	[CHC-L2] fraction
					-0.91533	-0.0625828	[CHC-L2] fraction
					-0.876517	-0.124714	[CHC-L2] fraction
					-0.837704	-0.17932	[CHC-L2] fraction
					-0.798891	-0.226121	[CHC-L2] fraction
					-0.760078	-0.264837	[CHC-L2] fraction
					-0.721265	-0.29519	[CHC-L2] fraction
					-0.682452	-0.316899	[CHC-L2] fraction
					-0.64364	-0.329685	[CHC-L2] fraction
					-0.604827	-0.333268	[CHC-L2] fraction
					-0.566014	-0.32737	[CHC-L2] fraction
					-0.527201	-0.311709	[CHC-L2] fraction
					-0.488388	-0.286008	[CHC-L2] fraction
					-0.449575	-0.249986	[CHC-L2] fraction
					-0.410762	-0.209031	[CHC-L2] fraction
					-0.37195	-0.170802	[CHC-L2] fraction
					-0.333137	-0.131776	[CHC-L2] fraction
					-0.294324	-0.0882389	[CHC-L2] fraction
					-0.255511	-0.0364746	[CHC-L2] fraction
					-0.216698	0.0272318	[CHC-L2] fraction
					-0.177885	0.106596	[CHC-L2] fraction
					-0.139072	0.205332	[CHC-L2] fraction
					-0.100259	0.318512	[CHC-L2] fraction
					-0.0614466	0.399424	[CHC-L2] fraction
					-0.0226337	0.452849	[CHC-L2] fraction
					0.0161791	0.493594	[CHC-L2] fraction
					0.054992	0.536467	[CHC-L2] fraction
					0.0938049	0.596276	[CHC-L2] fraction
					0.132618	0.687827	[CHC-L2] fraction
					0.171431	0.82593	[CHC-L2] fraction
					0.210243	1.02539	[CHC-L2] fraction
					0.249056	1.30102	[CHC-L2] fraction
					0.287869	1.66762	[CHC-L2] fraction
					0.326682	2.13377	[CHC-L2] fraction
					0.365495	2.68113	[CHC-L2] fraction
					0.404308	3.29625	[CHC-L2] fraction
					0.443121	3.96675	[CHC-L2] fraction
					0.481933	4.6803	[CHC-L2] fraction
					0.520746	5.42455	[CHC-L2] fraction
					0.559559	6.18714	[CHC-L2] fraction
					0.598372	6.95572	[CHC-L2] fraction
					0.637185	7.71847	[CHC-L2] fraction
					0.675998	8.53089	[CHC-L2] fraction
					0.714811	9.42438	[CHC-L2] fraction
					0.753624	10.3818	[CHC-L2] fraction
					0.792436	11.3858	[CHC-L2] fraction
					0.831249	12.4194	[CHC-L2] fraction
					0.870062	13.4653	[CHC-L2] fraction
					0.908875	14.5063	[CHC-L2] fraction
					0.947688	15.5253	[CHC-L2] fraction
					0.986501	16.505	[CHC-L2] fraction
					1.02531	17.4283	[CHC-L2] fraction
					1.06413	18.278	[CHC-L2] fraction
					1.10294	19.0369	[CHC-L2] fraction
					1.14175	19.7169	[CHC-L2] fraction
					1.18057	20.3879	[CHC-L2] fraction
					1.21938	21.0516	[CHC-L2] fraction
					1.25819	21.7051	[CHC-L2] fraction
					1.297	22.3457	[CHC-L2] fraction
					1.33582	22.9707	[CHC-L2] fraction
					1.37463	23.5773	[CHC-L2] fraction
					1.41344	24.1628	[CHC-L2] fraction
					1.45226	24.7243	[CHC-L2] fraction
					1.49107	25.2593	[CHC-L2] fraction
					1.52988	25.7648	[CHC-L2] fraction
					1.56869	26.2382	[CHC-L2] fraction
					1.60751	26.6767	[CHC-L2] fraction
					1.64632	27.0775	[CHC-L2] fraction
					1.68513	27.4394	[CHC-L2] fraction
					1.72395	27.7677	[CHC-L2] fraction
					1.76276	28.0642	[CHC-L2] fraction
					1.80157	28.3301	[CHC-L2] fraction
					1.84038	28.5667	[CHC-L2] fraction
					1.8792	28.7752	[CHC-L2] fraction
					1.91801	28.9569	[CHC-L2] fraction
					1.95682	29.1129	[CHC-L2] fraction
					1.99564	29.2444	[CHC-L2] fraction
					-1.07058	0.0181764	[CHC-L3] fraction
					-1.03177	0.0121373	[CHC-L3] fraction
					-0.992955	0.00664479	[CHC-L3] fraction
					-0.954142	0.00143665	[CHC-L3] fraction
					-0.91533	-0.00347996	[CHC-L3] fraction
					-0.876517	-0.00798051	[CHC-L3] fraction
					-0.837704	-0.0120405	[CHC-L3] fraction
					-0.798891	-0.0156355	[CHC-L3] fraction
					-0.760078	-0.018741	[CHC-L3] fraction
					-0.721265	-0.0213326	[CHC-L3] fraction
					-0.682452	-0.0233857	[CHC-L3] fraction
					-0.64364	-0.0248758	[CHC-L3] fraction
					-0.604827	-0.0257785	[CHC-L3] fraction
					-0.566014	-0.0260693	[CHC-L3] fraction
					-0.527201	-0.0257238	[CHC-L3] fraction
					-0.488388	-0.0247173	[CHC-L3] fraction
					-0.449575	-0.0230255	[CHC-L3] fraction
					-0.410762	-0.0211292	[CHC-L3] fraction
					-0.37195	-0.0197105	[CHC-L3] fraction
					-0.333137	-0.0184544	[CHC-L3] fraction
					-0.294324	-0.0170285	[CHC-L3] fraction
					-0.255511	-0.0151006	[CHC-L3] fraction
					-0.216698	-0.0123384	[CHC-L3] fraction
					-0.177885	-0.0084096	[CHC-L3] fraction
					-0.139072	-0.0029818	[CHC-L3] fraction
					-0.100259	0.0014219	[CHC-L3] fraction
					-0.0614466	-0.0110095	[CHC-L3] fraction
					-0.0226337	-0.0382629	[CHC-L3] fraction
					0.0161791	-0.0749516	[CHC-L3] fraction
					0.054992	-0.115689	[CHC-L3] fraction
					0.0938049	-0.15509	[CHC-L3] fraction
					0.132618	-0.187767	[CHC-L3] fraction
					0.171431	-0.208333	[CHC-L3] fraction
					0.210243	-0.211403	[CHC-L3] fraction
					0.249056	-0.191589	[CHC-L3] fraction
					0.287869	-0.143507	[CHC-L3] fraction
					0.326682	-0.0718898	[CHC-L3] fraction
					0.365495	-0.00441401	[CHC-L3] fraction
					0.404308	0.0627032	[CHC-L3] fraction
					0.443121	0.135929	[CHC-L3] fraction
					0.481933	0.221732	[CHC-L3] fraction
					0.520746	0.326578	[CHC-L3] fraction
					0.559559	0.456935	[CHC-L3] fraction
					0.598372	0.619271	[CHC-L3] fraction
					0.637185	0.819906	[CHC-L3] fraction
					0.675998	1.04549	[CHC-L3] fraction
					0.714811	1.2853	[CHC-L3] fraction
					0.753624	1.54114	[CHC-L3] fraction
					0.792436	1.81481	[CHC-L3] fraction
					0.831249	2.10812	[CHC-L3] fraction
					0.870062	2.42286	[CHC-L3] fraction
					0.908875	2.76084	[CHC-L3] fraction
					0.947688	3.12387	[CHC-L3] fraction
					0.986501	3.51374	[CHC-L3] fraction
					1.02531	3.93225	[CHC-L3] fraction
					1.06413	4.38122	[CHC-L3] fraction
					1.10294	4.86244	[CHC-L3] fraction
					1.14175	5.37477	[CHC-L3] fraction
					1.18057	5.91101	[CHC-L3] fraction
					1.21938	6.47071	[CHC-L3] fraction
					1.25819	7.05384	[CHC-L3] fraction
					1.297	7.66039	[CHC-L3] fraction
					1.33582	8.29033	[CHC-L3] fraction
					1.37463	8.94363	[CHC-L3] fraction
					1.41344	9.62029	[CHC-L3] fraction
					1.45226	10.3203	[CHC-L3] fraction
					1.49107	11.0436	[CHC-L3] fraction
					1.52988	11.7901	[CHC-L3] fraction
					1.56869	12.56	[CHC-L3] fraction
					1.60751	13.353	[CHC-L3] fraction
					1.64632	14.1693	[CHC-L3] fraction
					1.68513	15.0089	[CHC-L3] fraction
					1.72395	15.8718	[CHC-L3] fraction
					1.76276	16.7583	[CHC-L3] fraction
					1.80157	17.6681	[CHC-L3] fraction
					1.84038	18.6013	[CHC-L3] fraction
					1.8792	19.5578	[CHC-L3] fraction
					1.91801	20.5377	[CHC-L3] fraction
					1.95682	21.5408	[CHC-L3] fraction
					1.99564	22.5672	[CHC-L3] fraction
					-1.07058	0.000240565	[CHC-L4] fraction
					-1.03177	0.000179613	[CHC-L4] fraction
					-0.992955	0.000123772	[CHC-L4] fraction
					-0.954142	6.56712e-05	[CHC-L4] fraction
					-0.91533	4.79136e-06	[CHC-L4] fraction
					-0.876517	-5.57335e-05	[CHC-L4] fraction
					-0.837704	-0.000115072	[CHC-L4] fraction
					-0.798891	-0.000172391	[CHC-L4] fraction
					-0.760078	-0.000226859	[CHC-L4] fraction
					-0.721265	-0.000277645	[CHC-L4] fraction
					-0.682452	-0.000323915	[CHC-L4] fraction
					-0.64364	-0.000364839	[CHC-L4] fraction
					-0.604827	-0.000399585	[CHC-L4] fraction
					-0.566014	-0.000427319	[CHC-L4] fraction
					-0.527201	-0.000447212	[CHC-L4] fraction
					-0.488388	-0.000458429	[CHC-L4] fraction
					-0.449575	-0.00046014	[CHC-L4] fraction
					-0.410762	-0.000472416	[CHC-L4] fraction
					-0.37195	-0.000523356	[CHC-L4] fraction
					-0.333137	-0.000599568	[CHC-L4] fraction
					-0.294324	-0.000686944	[CHC-L4] fraction
					-0.255511	-0.000771374	[CHC-L4] fraction
					-0.216698	-0.000838752	[CHC-L4] fraction
					-0.177885	-0.000874969	[CHC-L4] fraction
					-0.139072	-0.000865915	[CHC-L4] fraction
					-0.100259	-0.0012126	[CHC-L4] fraction
					-0.0614466	-0.00423144	[CHC-L4] fraction
					-0.0226337	-0.00962135	[CHC-L4] fraction
					0.0161791	-0.0165889	[CHC-L4] fraction
					0.054992	-0.0243407	[CHC-L4] fraction
					0.0938049	-0.0320832	[CHC-L4] fraction
					0.132618	-0.0390231	[CHC-L4] fraction
					0.171431	-0.044367	[CHC-L4] fraction
					0.210243	-0.0473214	[CHC-L4] fraction
					0.249056	-0.0470928	[CHC-L4] fraction
					0.287869	-0.0428879	[CHC-L4] fraction
					0.326682	-0.0376156	[CHC-L4] fraction
					0.365495	-0.0413353	[CHC-L4] fraction
					0.404308	-0.0511943	[CHC-L4] fraction
					0.443121	-0.063306	[CHC-L4] fraction
					0.481933	-0.0737841	[CHC-L4] fraction
					0.520746	-0.0787418	[CHC-L4] fraction
					0.559559	-0.0742929	[CHC-L4] fraction
					0.598372	-0.0565507	[CHC-L4] fraction
					0.637185	-0.0218068	[CHC-L4] fraction
					0.675998	0.0114685	[CHC-L4] fraction
					0.714811	0.0331278	[CHC-L4] fraction
					0.753624	0.0491955	[CHC-L4] fraction
					0.792436	0.0656956	[CHC-L4] fraction
					0.831249	0.0886523	[CHC-L4] fraction
					0.870062	0.12409	[CHC-L4] fraction
					0.908875	0.178033	[CHC-L4] fraction
					0.947688	0.256505	[CHC-L4] fraction
					0.986501	0.36553	[CHC-L4] fraction
					1.02531	0.511133	[CHC-L4] fraction
					1.06413	0.699338	[CHC-L4] fraction
					1.10294	0.936169	[CHC-L4] fraction
					1.14175	1.21756	[CHC-L4] fraction
					1.18057	1.51934	[CHC-L4] fraction
					1.21938	1.84078	[CHC-L4] fraction
					1.25819	2.18268	[CHC-L4] fraction
					1.297	2.54583	[CHC-L4] fraction
					1.33582	2.93104	[CHC-L4] fraction
					1.37463	3.33908	[CHC-L4] fraction
					1.41344	3.77076	[CHC-L4] fraction
					1.45226	4.22687	[CHC-L4] fraction
					1.49107	4.7082	[CHC-L4] fraction
					1.52988	5.21554	[CHC-L4] fraction
					1.56869	5.7497	[CHC-L4] fraction
					1.60751	6.31146	[CHC-L4] fraction
					1.64632	6.90162	[CHC-L4] fraction
					1.68513	7.52059	[CHC-L4] fraction
					1.72395	8.16705	[CHC-L4] fraction
					1.76276	8.84044	[CHC-L4] fraction
					1.80157	9.54042	[CHC-L4] fraction
					1.84038	10.2666	[CHC-L4] fraction
					1.8792	11.0186	[CHC-L4] fraction
					1.91801	11.7962	[CHC-L4] fraction
					1.95682	12.5988	[CHC-L4] fraction
					1.99564	13.4262	[CHC-L4] fraction

## Sheet: Supp. Figure 8b
X-axis (Free ligand concentration, micromolar)	Y-axis (degree of binding)
0.085	0.02237
0.1	0.0126175
0.11	0.00828886
0.2	0.0283607
0.22	0.0113884
0.36	0.0802189
0.39	0.0603222
0.43	0.042359
0.76	0.130957
0.84	0.0986883
1.2	0.178526
2	0.303835
2.9	0.458092
3.2	0.379632
4.3	0.490749
6.2	0.658746
8.3	0.881128
13	1.00711
16	1.20389
24	1.17704
46	1.67605
74	1.82414
99	1.96166

## Sheet: Supp. Figure 8c
Points					Fitting
X-axis (degree of binding)	Y-axis (degree of binding / [Free peptide])				X-axis (degree of binding)	Y-axis (degree of binding / [Free peptide], smoothed line)
0.02237	0.263177				0.00828886	0.101689
0.0126175	0.126175				0.033015	0.110691
0.00828886	0.0753532				0.0577412	0.118803
0.0283607	0.141803				0.0824673	0.125924
0.0113884	0.0517653				0.107194	0.132056
0.0802189	0.22283				0.13192	0.137312
0.0603222	0.154672				0.156646	0.141808
0.042359	0.0985092				0.181372	0.145652
0.130957	0.172312				0.206098	0.148458
0.0986883	0.117486				0.230824	0.150068
0.178526	0.148771				0.25555	0.150667
0.303835	0.151917				0.280277	0.15044
0.458092	0.157963				0.305003	0.149572
0.379632	0.118635				0.329729	0.148248
0.490749	0.114128				0.354455	0.146653
0.658746	0.106249				0.379181	0.144973
0.881128	0.10616				0.403907	0.143099
1.00711	0.0774699				0.428634	0.140828
1.20389	0.0752432				0.45336	0.138237
1.17704	0.0490433				0.478086	0.135404
1.67605	0.0364359				0.502812	0.132405
1.82414	0.0246506				0.527538	0.129316
1.96166	0.0198147				0.552264	0.126216
					0.576991	0.12318
					0.601717	0.120285
					0.626443	0.117609
					0.651169	0.115228
					0.675895	0.11309
					0.700621	0.11086
					0.725348	0.108531
					0.750074	0.106124
					0.7748	0.103655
					0.799526	0.101145
					0.824252	0.098612
					0.848978	0.0960741
					0.873705	0.0935502
					0.898431	0.0910591
					0.923157	0.0886194
					0.947883	0.0862497
					0.972609	0.0839687
					0.997335	0.081795
					1.02206	0.079726
					1.04679	0.0776858
					1.07151	0.0756662
					1.09624	0.0736677
					1.12097	0.0716905
					1.14569	0.0697352
					1.17042	0.0678021
					1.19514	0.0658915
					1.21987	0.064004
					1.2446	0.0621398
					1.26932	0.0602995
					1.29405	0.0584834
					1.31878	0.0566918
					1.3435	0.0549253
					1.36823	0.0531841
					1.39295	0.0514688
					1.41768	0.0497796
					1.44241	0.048117
					1.46713	0.0464815
					1.49186	0.0448733
					1.51658	0.0432929
					1.54131	0.0417407
					1.56604	0.040217
					1.59076	0.0387224
					1.61549	0.0372572
					1.64022	0.0358217
					1.66494	0.0344164
					1.68967	0.0330412
					1.71439	0.031694
					1.73912	0.0303744
					1.76385	0.0290822
					1.78857	0.0278174
					1.8133	0.0265797
					1.83802	0.0253691
					1.86275	0.0241855
					1.88748	0.0230286
					1.9122	0.0218985
					1.93693	0.0207949
					1.96166	0.0197178

## Sheet: Supp. Figure 8d
X-axis (Free ligand concentration, micromolar)	Variable	Y-axis (percentages)	Y-axis (fitted percentages, microscopic k of 39.1 micromolar)
0.085	[CHC] fraction	97.7639	99.1351
0.085	[CHC-L1] fraction	2.23529	0.862045
0.085	[CHC-L2] fraction	0.000855744	0.00281102
0.085	[CHC-L3] fraction	0	4.07394e-06
0.085	[CHC-L4] fraction	0	2.2141e-09
0.1	[CHC] fraction	98.742	98.9835
0.1	[CHC-L1] fraction	1.25417	1.01262
0.1	[CHC-L2] fraction	0.00378747	0.00388473
0.1	[CHC-L3] fraction	0	6.62358e-06
0.1	[CHC-L4] fraction	0	4.23502e-09
0.11	[CHC] fraction	99.175	98.8826
0.11	[CHC-L1] fraction	0.821097	1.11274
0.11	[CHC-L2] fraction	0.00389447	0.00469573
0.11	[CHC-L3] fraction	0	8.80699e-06
0.11	[CHC-L4] fraction	0	6.19417e-09
0.2	[CHC] fraction	97.1639	97.9799
0.2	[CHC-L1] fraction	2.83607	2.0047
0.2	[CHC-L2] fraction	0	0.0153814
0.2	[CHC-L3] fraction	0	5.24513e-05
0.2	[CHC-L4] fraction	0	6.70733e-08
0.22	[CHC] fraction	98.8612	97.7807
0.22	[CHC-L1] fraction	1.13884	2.20069
0.22	[CHC-L2] fraction	0	0.0185736
0.22	[CHC-L3] fraction	0	6.96708e-05
0.22	[CHC-L4] fraction	0	9.80024e-08
0.36	[CHC] fraction	92.0564	96.4004
0.36	[CHC-L1] fraction	7.86527	3.55029
0.36	[CHC-L2] fraction	0.0783097	0.0490322
0.36	[CHC-L3] fraction	0	0.000300965
0.36	[CHC-L4] fraction	0	6.92758e-07
0.39	[CHC] fraction	93.9717	96.1078
0.39	[CHC-L1] fraction	6.02443	3.83448
0.39	[CHC-L2] fraction	0.00389797	0.0573701
0.39	[CHC-L3] fraction	0	0.000381489
0.39	[CHC-L4] fraction	0	9.51283e-07
0.43	[CHC] fraction	95.7641	95.7194
0.43	[CHC-L1] fraction	4.2359	4.21067
0.43	[CHC-L2] fraction	0	0.0694599
0.43	[CHC-L3] fraction	0	0.000509254
0.43	[CHC-L4] fraction	0	1.40012e-06
0.76	[CHC] fraction	87.147	92.5887
0.76	[CHC-L1] fraction	12.6104	7.19871
0.76	[CHC-L2] fraction	0.242677	0.209886
0.76	[CHC-L3] fraction	0	0.00271975
0.76	[CHC-L4] fraction	0	1.32162e-05
0.84	[CHC] fraction	90.2732	91.8491
0.84	[CHC-L1] fraction	9.58476	7.89291
0.84	[CHC-L2] fraction	0.142036	0.25435
0.84	[CHC-L3] fraction	0	0.00364286
0.84	[CHC-L4] fraction	0	1.95652e-05
1.2	[CHC] fraction	82.8809	88.6108
1.2	[CHC-L1] fraction	16.389	10.8781
1.2	[CHC-L2] fraction	0.726526	0.50078
1.2	[CHC-L3] fraction	0.00349298	0.0102461
1.2	[CHC-L4] fraction	0	7.86149e-05
13	[CHC] fraction	29.9918	31.7217
13	[CHC-L1] fraction	44.3333	42.1874
13	[CHC-L2] fraction	21.0841	21.0398
13	[CHC-L3] fraction	4.15391	4.66354
13	[CHC-L4] fraction	0.436942	0.387635
16	[CHC] fraction	25.0469	25.3572
16	[CHC-L1] fraction	40.2325	41.5053
16	[CHC-L2] fraction	25.4327	25.4764
16	[CHC-L3] fraction	7.86028	6.95009
16	[CHC-L4] fraction	1.42761	0.711006
2	[CHC] fraction	72.0037	81.9105
2	[CHC-L1] fraction	25.7548	16.7592
2	[CHC-L2] fraction	2.09602	1.28587
2	[CHC-L3] fraction	0.145546	0.043849
2	[CHC-L4] fraction	0	0.000560729
2.9	[CHC] fraction	59.8412	75.1121
2.9	[CHC-L1] fraction	34.7978	22.2839
2.9	[CHC-L2] fraction	5.0715	2.47915
2.9	[CHC-L3] fraction	0.289489	0.122584
2.9	[CHC-L4] fraction	0	0.00227298
24	[CHC] fraction	24.0133	14.7431
24	[CHC-L1] fraction	43.2313	36.198
24	[CHC-L2] fraction	24.9269	33.328
24	[CHC-L3] fraction	6.69508	13.6381
24	[CHC-L4] fraction	1.13343	2.0928
3.2	[CHC] fraction	65.5251	73.0038
3.2	[CHC-L1] fraction	31.1501	23.8989
3.2	[CHC-L2] fraction	3.16124	2.93389
3.2	[CHC-L3] fraction	0.163559	0.160076
3.2	[CHC-L4] fraction	0	0.0032752
4.3	[CHC] fraction	56.6989	65.8792
4.3	[CHC-L1] fraction	37.8344	28.9801
4.3	[CHC-L2] fraction	5.15971	4.7806
4.3	[CHC-L3] fraction	0.307033	0.350496
4.3	[CHC-L4] fraction	0	0.0096364
46	[CHC] fraction	16.3859	4.45645
46	[CHC-L1] fraction	30.3836	20.9715
46	[CHC-L2] fraction	29.4082	37.0086
46	[CHC-L3] fraction	16.8837	29.0263
46	[CHC-L4] fraction	6.93849	8.53715
6.2	[CHC] fraction	47.3489	55.5027
6.2	[CHC-L1] fraction	40.7883	35.2038
6.2	[CHC-L2] fraction	10.5996	8.37327
6.2	[CHC-L3] fraction	1.1655	0.885154
6.2	[CHC-L4] fraction	0.0976682	0.0350892
74	[CHC] fraction	18.7108	1.42842
74	[CHC-L1] fraction	23.0478	10.8136
74	[CHC-L2] fraction	27.1665	30.6985
74	[CHC-L3] fraction	19.2666	38.733
74	[CHC-L4] fraction	11.8084	18.3264
8.3	[CHC] fraction	35.8839	46.3014
8.3	[CHC-L1] fraction	43.7184	39.3147
8.3	[CHC-L2] fraction	17.0768	12.5184
8.3	[CHC-L3] fraction	3.04293	1.77157
8.3	[CHC-L4] fraction	0.278006	0.0940154
99	[CHC] fraction	15.8168	0.642588
99	[CHC-L1] fraction	20.8765	6.50805
99	[CHC-L2] fraction	28.0756	24.7173
99	[CHC-L3] fraction	21.7866	41.7222
99	[CHC-L4] fraction	13.4445	26.4099

[truncated: 6 more sheets: Supp. Figure 8, Supp. Figure 10a, Supp. Figure 10b, Supp. Figure 10c, Supp. Figure 11a, Supp. Figure 12]
